# Supplementary material for: 4-Chloro-N-[(E)-2,4-dichloro­benzyl­idene]aniline
Source: Acta Crystallogr Sect E Struct Rep Online. 2010 Sep 11;66(Pt 10):o2523. doi: 10.1107/S1600536810035774 (PMC2983410; doi:10.1107/S1600536810035774)
Supplement: Supplementary file 1 [file e-66-o2523-sup1.cif]

##############################################################################
###                                                                        ###
###        Electronic paper (Acta Crystallographica Section E)             ###
###                                                                        ###
##############################################################################
#                                                                            #
# This CIF contains the data in a paper accepted for publication in Acta     #
# Crystallographica Section E. It conforms to the requirements of Notes      #
# for Authors for Section E, and has been peer reviewed under the auspices   #
# of the IUCr Commission on Journals.                                        #
#                                                                            #
# Full details of the Crystallographic Information File format               #
# are given in the paper "The Crystallographic Information File (CIF):       #
# a New Standard Archive File for Crystallography" by S. R. Hall, F. H.      #
# Allen and I. D. Brown [Acta Cryst. (1991), A47, 655-685].                  #
#                                                                            #
# The current version of the core CIF dictionary is obtainable from          #
# ftp://ftp.iucr.org/pub/cif_core.dic. The current version number is 2.4.    #
#                                                                            #
# Software is freely available for graphical display of the structure(s) in  #
# this CIF.  For information consult the CIF home page http://www.iucr.org/  #
# cif/home.html                                                              #
#                                                                            #
# This file may be used for bona fide research purposes within the           #
# scientific community so long as proper attribution is given to the journal # 
# article from which it was obtained.                                        #
#                                                                            #
##############################################################################
                                             
data_global
_audit_creation_method     ?
_journal_date_recd_electronic     2010-08-29
_journal_date_accepted     2010-09-06
_journal_name_full     'Acta Crystallographica, Section E'
_journal_year     2010
_journal_volume     66
_journal_issue     10
_journal_page_first     o2523
_journal_page_last     o2523
_journal_paper_category     QO
_journal_coeditor_code     RZ2483
_publ_contact_author
;
Muhammad Nawaz Tahir
University of Sargodha
Department of Physics
Sargodha
Pakistan
;
_publ_contact_author_email     'dmntahir_uos@yahoo.com'
_publ_contact_author_fax     '0092 48 32 22 121'
_publ_contact_author_phone     '0092 48 92 30 914'
_publ_section_title
;
4-Chloro-<i>N</i>-[(<i>E</i>)-2,4-dichlorobenzylidene]aniline
;
loop_
    _publ_author_name
    _publ_author_address
    'Umar Hayat'
;
Department of Chemistry
University of Sargodha
Sargodha
Pakistan
;
    'Waseeq Ahmad Siddiqui'
;
Department of Chemistry
University of Sargodha
Sargodha
Pakistan
;
    'Tahir, M. Nawaz'
;
Department of Physics
University of Sargodha
Sargodha
Pakistan
;
    'Ghulam Hussain'
;
Department of Chemistry
University of Sargodha
Sargodha
Pakistan
;
data_I
_audit_creation_method     SHELXL-97
_chemical_name_systematic
;
4-Chloro-<i>N</i>-[(<i>E</i>)-2,4-dichlorobenzylidene]aniline
;
_chemical_name_common     ?
_chemical_formula_moiety     'C13 H8 Cl3 N'
_chemical_formula_sum     'C13 H8 Cl3 N'
_chemical_formula_iupac     'C13 H8 Cl3 N'
_chemical_formula_weight     284.55
_symmetry_cell_setting     monoclinic
_symmetry_space_group_name_H-M     'P 21/n'
_symmetry_space_group_name_Hall     '-P 2yn'
loop_
    _symmetry_equiv_pos_site_id
    _symmetry_equiv_pos_as_xyz
    1 x,y,z
    2 1/2-x,1/2+y,1/2-z
    3 -x,-y,-z
    4 1/2+x,1/2-y,1/2+z
_cell_length_a     3.9665(3)
_cell_length_b     27.639(2)
_cell_length_c     11.4287(9)
_cell_angle_alpha     90
_cell_angle_beta     99.165(3)
_cell_angle_gamma     90
_cell_volume     1236.93(16)
_cell_formula_units_Z     4
_cell_measurement_reflns_used     1372
_cell_measurement_theta_min     1.95
_cell_measurement_theta_max     25.24
_cell_measurement_temperature     296(2)
_exptl_crystal_description     needles
_exptl_crystal_colour     'light pink'
_exptl_crystal_size_max     0.32
_exptl_crystal_size_mid     0.12
_exptl_crystal_size_min     0.08
_exptl_crystal_density_diffrn     1.528
_exptl_crystal_density_meas     ?
_exptl_crystal_density_method     'not measured'
_exptl_crystal_F_000     576
_exptl_absorpt_coefficient_mu     0.714
_exptl_absorpt_correction_type     multi-scan
_exptl_absorpt_process_details     '(SADABS; Bruker, 2005)'
_exptl_absorpt_correction_T_min     0.903
_exptl_absorpt_correction_T_max     0.946
_exptl_special_details
;
;
_diffrn_ambient_temperature     296(2)
_diffrn_radiation_type     MoK\a
_diffrn_radiation_wavelength     0.71073
_diffrn_radiation_source     'fine-focus sealed tube'
_diffrn_radiation_monochromator     graphite
_diffrn_measurement_device_type     'Bruker Kappa APEXII CCD'
_diffrn_measurement_method     \w
_diffrn_detector_area_resol_mean     8.10
_diffrn_reflns_number     9236
_diffrn_reflns_av_R_equivalents     0.0469
_diffrn_reflns_av_sigmaI/netI     0.0511
_diffrn_reflns_theta_min     1.95
_diffrn_reflns_theta_max     25.24
_diffrn_reflns_theta_full     25.24
_diffrn_measured_fraction_theta_max     0.999
_diffrn_measured_fraction_theta_full     0.999
_diffrn_reflns_limit_h_min     -4
_diffrn_reflns_limit_h_max     4
_diffrn_reflns_limit_k_min     -32
_diffrn_reflns_limit_k_max     33
_diffrn_reflns_limit_l_min     -13
_diffrn_reflns_limit_l_max     13
_diffrn_standards_number     0
_diffrn_standards_interval_count     ?
_diffrn_standards_interval_time     ?
_diffrn_standards_decay_%     ?
_refine_special_details
;
Refinement of <i>F</i>^2^ against ALL reflections. The weighted <i>R</i>-factor
<i>wR</i> and goodness of fit <i>S</i> are based on <i>F</i>^2^, conventional
<i>R</i>-factors <i>R</i> are based on <i>F</i>, with <i>F</i> set to zero for
negative <i>F</i>^2^. The threshold expression of <i>F</i>^2^ >
\s(<i>F</i>^2^) is used only for calculating <i>R</i>-factors(gt) <i>etc</i>.
and is not relevant to the choice of reflections for refinement.
<i>R</i>-factors based on <i>F</i>^2^ are statistically about twice as large
as those based on <i>F</i>, and <i>R</i>- factors based on ALL data will be
even larger.
;
_reflns_number_total     2239
_reflns_number_gt     1372
_reflns_threshold_expression     I>2\s(I)
_refine_ls_structure_factor_coef     Fsqd
_refine_ls_matrix_type     full
_refine_ls_R_factor_all     0.0914
_refine_ls_R_factor_gt     0.0470
_refine_ls_wR_factor_gt     0.0896
_refine_ls_wR_factor_ref     0.1066
_refine_ls_goodness_of_fit_ref     1.018
_refine_ls_restrained_S_all     1.018
_refine_ls_number_reflns     2239
_refine_ls_number_parameters     154
_refine_ls_number_restraints     0
_refine_ls_hydrogen_treatment     constr
_refine_ls_weighting_scheme     calc
_refine_ls_weighting_details
         'calc w=1/[\s^2^(Fo^2^)+(0.0320P)^2^+0.7441P] where P=(Fo^2^+2Fc^2^)/3'
_atom_sites_solution_hydrogens     geom
_atom_sites_solution_primary     direct
_atom_sites_solution_secondary     difmap
_refine_ls_shift/su_max     0.000
_refine_ls_shift/su_mean     0.000
_refine_diff_density_max     0.199
_refine_diff_density_min     -0.213
loop_
    _atom_type_symbol
    _atom_type_description
    _atom_type_scat_dispersion_real
    _atom_type_scat_dispersion_imag
    _atom_type_scat_source
    'C' 'C' 0.0033 0.0016
                         'International Tables Vol C Tables 4.2.6.8 and 6.1.1.4'
    'H' 'H' 0.0000 0.0000
                         'International Tables Vol C Tables 4.2.6.8 and 6.1.1.4'
    'N' 'N' 0.0061 0.0033
                         'International Tables Vol C Tables 4.2.6.8 and 6.1.1.4'
    'Cl' 'Cl' 0.1484 0.1585
                         'International Tables Vol C Tables 4.2.6.8 and 6.1.1.4'
_computing_data_collection     'APEX2 (Bruker, 2009)'
_computing_cell_refinement     'SAINT (Bruker, 2009)'
_computing_data_reduction     'SAINT (Bruker, 2009)'
_computing_structure_solution     'SHELXS97 (Sheldrick, 2008)'
_computing_structure_refinement     'SHELXL97 (Sheldrick, 2008)'
_computing_molecular_graphics
                  'ORTEP-3 for Windows (Farrugia, 1997) and PLATON (Spek, 2009)'
_computing_publication_material
                                'WinGX (Farrugia, 1999) and PLATON (Spek, 2009)'
loop_
    _atom_site_type_symbol
    _atom_site_label
    _atom_site_fract_x
    _atom_site_fract_y
    _atom_site_fract_z
    _atom_site_U_iso_or_equiv
    _atom_site_thermal_displace_type
    _atom_site_calc_flag
    _atom_site_refinement_flags
    _atom_site_occupancy
    Cl Cl1 -0.1794(3) 0.20049(4) -0.09024(9) 0.0739(4) Uani . . 1.000
    Cl Cl2 1.1913(3) 0.18426(3) 0.60890(9) 0.0635(4) Uani . . 1.000
    Cl Cl3 1.3135(3) 0.02321(4) 0.87154(8) 0.0702(4) Uani . . 1.000
    N N1 0.4889(7) 0.10444(10) 0.3494(2) 0.0458(10) Uani . . 1.000
    C C1 0.3428(8) 0.12998(12) 0.2462(3) 0.0409(11) Uani . . 1.000
    C C2 0.1799(9) 0.10234(13) 0.1521(3) 0.0521(14) Uani . . 1.000
    C C3 0.0224(9) 0.12381(14) 0.0490(3) 0.0567(16) Uani . . 1.000
    C C4 0.0238(8) 0.17295(14) 0.0389(3) 0.0489(14) Uani . . 1.000
    C C5 0.1799(9) 0.20122(14) 0.1310(3) 0.0576(14) Uani . . 1.000
    C C6 0.3342(9) 0.17971(14) 0.2341(3) 0.0573(12) Uani . . 1.000
    C C7 0.7186(8) 0.12440(13) 0.4242(3) 0.0440(12) Uani . . 1.000
    C C8 0.8657(7) 0.10042(12) 0.5344(3) 0.0383(11) Uani . . 1.000
    C C9 1.0827(8) 0.12398(12) 0.6247(3) 0.0409(11) Uani . . 1.000
    C C10 1.2154(8) 0.10111(13) 0.7292(3) 0.0469(12) Uani . . 1.000
    C C11 1.1380(8) 0.05286(13) 0.7431(3) 0.0469(14) Uani . . 1.000
    C C12 0.9276(9) 0.02799(13) 0.6552(3) 0.0494(12) Uani . . 1.000
    C C13 0.7960(8) 0.05201(13) 0.5530(3) 0.0467(12) Uani . . 1.000
    H H2 0.17733 0.06882 0.15891 0.0624 Uiso . . 1.000
    H H3 -0.08427 0.10490 -0.01344 0.0681 Uiso . . 1.000
    H H5 0.18079 0.23473 0.12349 0.0691 Uiso . . 1.000
    H H6 0.43465 0.19895 0.29688 0.0683 Uiso . . 1.000
    H H7 0.79497 0.15515 0.40831 0.0528 Uiso . . 1.000
    H H10 1.35406 0.11780 0.78919 0.0562 Uiso . . 1.000
    H H12 0.87615 -0.00443 0.66514 0.0591 Uiso . . 1.000
    H H13 0.65459 0.03524 0.49395 0.0560 Uiso . . 1.000
loop_
    _atom_site_aniso_label
    _atom_site_aniso_U_11
    _atom_site_aniso_U_22
    _atom_site_aniso_U_33
    _atom_site_aniso_U_12
    _atom_site_aniso_U_13
    _atom_site_aniso_U_23
    Cl1 0.0774(7) 0.0752(8) 0.0638(7) 0.0095(6) -0.0051(5) 0.0237(6)
    Cl2 0.0658(6) 0.0420(6) 0.0792(7) -0.0104(5) 0.0009(5) 0.0039(5)
    Cl3 0.0822(7) 0.0674(8) 0.0552(6) 0.0117(6) -0.0065(5) 0.0141(5)
    N1 0.0531(18) 0.0406(18) 0.0431(16) 0.0013(14) 0.0058(13) 0.0019(14)
    C1 0.0409(19) 0.041(2) 0.0413(19) -0.0013(16) 0.0077(15) 0.0013(16)
    C2 0.070(3) 0.035(2) 0.050(2) -0.0030(18) 0.0056(18) 0.0025(17)
    C3 0.066(3) 0.052(3) 0.049(2) -0.004(2) 0.0000(18) -0.0037(19)
    C4 0.043(2) 0.053(3) 0.051(2) 0.0061(18) 0.0088(16) 0.0085(19)
    C5 0.058(2) 0.037(2) 0.074(3) 0.0060(19) -0.001(2) 0.007(2)
    C6 0.060(2) 0.046(2) 0.061(2) 0.0027(19) -0.0057(19) -0.007(2)
    C7 0.043(2) 0.043(2) 0.048(2) -0.0034(16) 0.0137(16) 0.0043(17)
    C8 0.0338(18) 0.040(2) 0.0417(19) 0.0008(15) 0.0078(14) 0.0022(16)
    C9 0.0379(19) 0.037(2) 0.049(2) -0.0018(15) 0.0105(15) -0.0006(16)
    C10 0.043(2) 0.048(2) 0.047(2) 0.0007(17) -0.0011(15) -0.0010(18)
    C11 0.045(2) 0.053(3) 0.042(2) 0.0076(18) 0.0049(16) 0.0015(18)
    C12 0.061(2) 0.040(2) 0.047(2) 0.0003(18) 0.0084(17) 0.0054(17)
    C13 0.051(2) 0.044(2) 0.045(2) -0.0051(17) 0.0074(16) -0.0060(17)
_geom_special_details
;
Bond distances, angles <i>etc</i>. have been calculated using the rounded
fractional coordinates. All su's are estimated from the variances of the
(full) variance-covariance matrix. The cell e.s.d.'s are taken into account in
the estimation of distances, angles and torsion angles
;
loop_
    _geom_bond_atom_site_label_1
    _geom_bond_atom_site_label_2
    _geom_bond_site_symmetry_1
    _geom_bond_site_symmetry_2
    _geom_bond_distance
    _geom_bond_publ_flag
    Cl1 C4 . . 1.740(4) no
    Cl2 C9 . . 1.738(3) no
    Cl3 C11 . . 1.728(4) no
    N1 C1 . . 1.417(4) no
    N1 C7 . . 1.272(4) no
    C1 C2 . . 1.392(5) no
    C1 C6 . . 1.381(5) no
    C2 C3 . . 1.377(5) no
    C3 C4 . . 1.363(5) no
    C4 C5 . . 1.376(5) no
    C5 C6 . . 1.374(5) no
    C7 C8 . . 1.460(5) no
    C8 C9 . . 1.395(5) no
    C8 C13 . . 1.390(5) no
    C9 C10 . . 1.379(5) no
    C10 C11 . . 1.383(5) no
    C11 C12 . . 1.382(5) no
    C12 C13 . . 1.372(5) no
    C2 H2 . . 0.9300 no
    C3 H3 . . 0.9300 no
    C5 H5 . . 0.9300 no
    C6 H6 . . 0.9300 no
    C7 H7 . . 0.9300 no
    C10 H10 . . 0.9300 no
    C12 H12 . . 0.9300 no
    C13 H13 . . 0.9300 no
loop_
    _geom_contact_atom_site_label_1
    _geom_contact_atom_site_label_2
    _geom_contact_distance
    _geom_contact_site_symmetry_1
    _geom_contact_site_symmetry_2
    _geom_contact_publ_flag
    Cl2 C7 3.602(4) . 1_655 no
    Cl3 Cl3 3.3276(14) . 3_857 no
    Cl1 H6 3.1300 . 4_454 no
    Cl1 H10 3.1200 . 1_354 no
    Cl2 H5 3.0400 . 4_555 no
    Cl2 H5 2.9500 . 4_655 no
    Cl2 H7 2.6900 . . no
    N1 C7 3.347(4) . 1_455 no
    N1 H13 2.5400 . . no
    C1 C7 3.449(5) . 1_455 no
    C7 C1 3.449(5) . 1_655 no
    C7 Cl2 3.602(4) . 1_455 no
    C7 N1 3.347(4) . 1_655 no
    C8 C9 3.487(4) . 1_455 no
    C9 C8 3.487(4) . 1_655 no
    C10 C13 3.561(5) . 1_655 no
    C11 C12 3.506(5) . 1_655 no
    C12 C13 3.547(5) . 3_756 no
    C12 C11 3.506(5) . 1_455 no
    C13 C12 3.547(5) . 3_756 no
    C13 C10 3.561(5) . 1_455 no
    C6 H7 2.5700 . . no
    C7 H6 2.6700 . . no
    C12 H13 3.1000 . 3_756 no
    C13 H13 3.0000 . 3_656 no
    H5 Cl2 2.9500 . 4_354 no
    H5 Cl2 3.0400 . 4_454 no
    H6 C7 2.6700 . . no
    H6 H7 2.1300 . . no
    H6 Cl1 3.1300 . 4_555 no
    H7 Cl2 2.6900 . . no
    H7 C6 2.5700 . . no
    H7 H6 2.1300 . . no
    H10 Cl1 3.1200 . 1_756 no
    H13 N1 2.5400 . . no
    H13 C12 3.1000 . 3_756 no
    H13 C13 3.0000 . 3_656 no
    H13 H13 2.3200 . 3_656 no
loop_
    _geom_angle_atom_site_label_1
    _geom_angle_atom_site_label_2
    _geom_angle_atom_site_label_3
    _geom_angle_site_symmetry_1
    _geom_angle_site_symmetry_2
    _geom_angle_site_symmetry_3
    _geom_angle
    _geom_angle_publ_flag
    C1 N1 C7 . . . 119.9(3) no
    N1 C1 C2 . . . 116.6(3) no
    N1 C1 C6 . . . 125.4(3) no
    C2 C1 C6 . . . 117.9(3) no
    C1 C2 C3 . . . 121.1(3) no
    C2 C3 C4 . . . 119.6(3) no
    Cl1 C4 C3 . . . 120.0(3) no
    Cl1 C4 C5 . . . 119.4(3) no
    C3 C4 C5 . . . 120.6(3) no
    C4 C5 C6 . . . 119.7(4) no
    C1 C6 C5 . . . 121.1(3) no
    N1 C7 C8 . . . 121.9(3) no
    C7 C8 C9 . . . 122.7(3) no
    C7 C8 C13 . . . 120.5(3) no
    C9 C8 C13 . . . 116.8(3) no
    Cl2 C9 C8 . . . 120.3(3) no
    Cl2 C9 C10 . . . 117.6(3) no
    C8 C9 C10 . . . 122.1(3) no
    C9 C10 C11 . . . 118.7(3) no
    Cl3 C11 C10 . . . 119.2(3) no
    Cl3 C11 C12 . . . 119.8(3) no
    C10 C11 C12 . . . 121.0(3) no
    C11 C12 C13 . . . 118.8(3) no
    C8 C13 C12 . . . 122.6(3) no
    C1 C2 H2 . . . 119.00 no
    C3 C2 H2 . . . 119.00 no
    C2 C3 H3 . . . 120.00 no
    C4 C3 H3 . . . 120.00 no
    C4 C5 H5 . . . 120.00 no
    C6 C5 H5 . . . 120.00 no
    C1 C6 H6 . . . 119.00 no
    C5 C6 H6 . . . 119.00 no
    N1 C7 H7 . . . 119.00 no
    C8 C7 H7 . . . 119.00 no
    C9 C10 H10 . . . 121.00 no
    C11 C10 H10 . . . 121.00 no
    C11 C12 H12 . . . 121.00 no
    C13 C12 H12 . . . 121.00 no
    C8 C13 H13 . . . 119.00 no
    C12 C13 H13 . . . 119.00 no
loop_
    _geom_torsion_atom_site_label_1
    _geom_torsion_atom_site_label_2
    _geom_torsion_atom_site_label_3
    _geom_torsion_atom_site_label_4
    _geom_torsion_site_symmetry_1
    _geom_torsion_site_symmetry_2
    _geom_torsion_site_symmetry_3
    _geom_torsion_site_symmetry_4
    _geom_torsion
    _geom_torsion_publ_flag
    C7 N1 C1 C2 . . . . 160.2(3) no
    C7 N1 C1 C6 . . . . -23.3(5) no
    C1 N1 C7 C8 . . . . 177.2(3) no
    N1 C1 C2 C3 . . . . 178.4(3) no
    C6 C1 C2 C3 . . . . 1.6(5) no
    N1 C1 C6 C5 . . . . -178.6(3) no
    C2 C1 C6 C5 . . . . -2.2(5) no
    C1 C2 C3 C4 . . . . -0.4(5) no
    C2 C3 C4 Cl1 . . . . -179.1(3) no
    C2 C3 C4 C5 . . . . -0.3(5) no
    Cl1 C4 C5 C6 . . . . 178.6(3) no
    C3 C4 C5 C6 . . . . -0.3(5) no
    C4 C5 C6 C1 . . . . 1.6(5) no
    N1 C7 C8 C9 . . . . -171.0(3) no
    N1 C7 C8 C13 . . . . 9.7(5) no
    C7 C8 C9 Cl2 . . . . -0.4(4) no
    C7 C8 C9 C10 . . . . 178.9(3) no
    C13 C8 C9 Cl2 . . . . 178.9(2) no
    C13 C8 C9 C10 . . . . -1.8(5) no
    C7 C8 C13 C12 . . . . -179.8(3) no
    C9 C8 C13 C12 . . . . 0.9(5) no
    Cl2 C9 C10 C11 . . . . -178.8(3) no
    C8 C9 C10 C11 . . . . 1.9(5) no
    C9 C10 C11 Cl3 . . . . 177.9(3) no
    C9 C10 C11 C12 . . . . -1.0(5) no
    Cl3 C11 C12 C13 . . . . -178.8(3) no
    C10 C11 C12 C13 . . . . 0.1(5) no
    C11 C12 C13 C8 . . . . -0.1(5) no
loop_
    _geom_hbond_atom_site_label_D
    _geom_hbond_atom_site_label_H
    _geom_hbond_atom_site_label_A
    _geom_hbond_site_symmetry_A
    _geom_hbond_distance_DH
    _geom_hbond_distance_HA
    _geom_hbond_distance_DA
    _geom_hbond_angle_DHA
    _geom_hbond_publ_flag
    C7 H7 Cl2 . 0.93 2.69 3.074(4) 106 yes
