# Supplementary material for: 4-Chloro-N-[(E)-2,4-dichloro­benzyl­idene]aniline
Source: Acta Crystallogr Sect E Struct Rep Online. 2010 Sep 11;66(Pt 10):o2523. doi: 10.1107/S1600536810035774 (PMC2983410; doi:10.1107/S1600536810035774)
Supplement: Supplementary file 2 [file e-66-o2523-Isup2.hkl]

#
# h,k,l, Fc-squared, Fo-squared, sigma(Fo-squared) and status flag
#
data_I
_shelx_title ' OMER2_0m in P2(1)/n'
_shelx_refln_list_code          4
_shelx_F_calc_maximum      216.76
_exptl_crystal_F_000       576.00
_reflns_d_resolution_high  0.8333
 
loop_
 _symmetry_equiv_pos_as_xyz
 'x, y, z'
 '-x+1/2, y+1/2, -z+1/2'
 '-x, -y, -z'
 'x-1/2, -y-1/2, z-1/2'
 
_cell_length_a     3.9665
_cell_length_b    27.6389
_cell_length_c    11.4287
_cell_angle_alpha  90.000
_cell_angle_beta   99.165
_cell_angle_gamma  90.000
 
_shelx_F_squared_multiplier     1.000
 
loop_
 _refln_index_h
 _refln_index_k
 _refln_index_l
 _refln_F_squared_calc
 _refln_F_squared_meas
 _refln_F_squared_sigma
 _refln_observed_status
   2   0   0     4819.66     4673.06    139.34 o
   4   0   0        2.18      -11.22     23.85 o
   1   1   0     2397.24     2310.62     34.72 o
   2   1   0        1.90       13.21     11.07 o
   3   1   0       45.59       56.28     19.40 o
   4   1   0        0.70        2.25     16.40 o
   1   2   0     4710.89     4630.24     61.19 o
   2   2   0       85.64       85.27      7.84 o
   3   2   0       16.94       15.66     21.51 o
   4   2   0        1.76       18.84     17.96 o
   1   3   0     2862.41     2826.62     30.81 o
   2   3   0        4.28        3.62      5.25 o
   3   3   0      569.38      586.26     30.66 o
   4   3   0        1.35       10.77     11.46 o
   0   4   0     5175.89     4975.16     80.84 o
   1   4   0       65.40       71.38      4.83 o
   2   4   0      361.05      345.38     17.35 o
   3   4   0        1.55       -3.49      6.78 o
   4   4   0       10.94       28.59     10.76 o
   1   5   0      598.51      621.66     11.15 o
   2   5   0      388.30      373.53     25.37 o
   3   5   0       30.25       29.73      6.69 o
   4   5   0        3.59        4.87     29.93 o
   0   6   0     5381.44     5181.34     87.12 o
   1   6   0      169.81      175.24      8.44 o
   2   6   0      522.75      472.25     19.76 o
   3   6   0       87.59      115.00     10.63 o
   4   6   0        4.43       -0.76     22.68 o
   1   7   0      672.24      642.45     11.45 o
   2   7   0      206.58      216.12      8.21 o
   3   7   0     1527.52     1443.60     61.20 o
   4   7   0        8.42        0.68     11.46 o
   0   8   0     1550.10     1564.10     39.98 o
   1   8   0     1284.92     1194.89     15.93 o
   2   8   0     1072.42     1034.58     19.10 o
   3   8   0        0.10       18.72      8.48 o
   4   8   0        3.10       -0.32     14.73 o
   1   9   0       46.98       37.91      4.57 o
   2   9   0      332.79      334.66     17.61 o
   3   9   0        7.88        5.02      5.52 o
   4   9   0       75.44       68.81     15.56 o
   0  10   0    13602.00    13533.17    284.99 o
   1  10   0       30.22       30.04      5.57 o
   2  10   0      616.72      599.41     12.10 o
   3  10   0       23.24       22.50      6.52 o
   4  10   0        0.26       17.78     12.39 o
   1  11   0       62.47       62.96      6.11 o
   2  11   0      543.15      514.58     17.46 o
   3  11   0      451.55      488.07     28.75 o
   4  11   0        8.78      -13.02     10.50 o
   0  12   0     6236.62     6482.58    115.06 o
   1  12   0     3508.39     3482.17     56.55 o
   2  12   0      104.61      107.46     15.34 o
   3  12   0      247.16      280.09     30.78 o
   4  12   0       29.92       -3.59     13.41 o
   1  13   0      678.83      755.34     20.87 o
   2  13   0       45.85       36.20      8.92 o
   3  13   0      248.14      256.11     13.26 o
   4  13   0       30.45        4.56     12.73 o
   0  14   0     8380.81     8695.24    213.22 o
   1  14   0      461.89      413.10     26.83 o
   2  14   0       85.46       94.89      9.93 o
   3  14   0      416.61      397.66     24.90 o
   4  14   0        6.35       -8.22     13.03 o
   1  15   0      213.85      198.53     13.62 o
   2  15   0      778.54      747.59     21.56 o
   3  15   0       35.90       33.27      8.19 o
   4  15   0       14.70       37.98     16.09 o
   0  16   0     1147.90     1162.89     50.03 o
   1  16   0      169.26      184.77     16.50 o
   2  16   0      177.35      168.17     21.20 o
   3  16   0        2.70       -2.24     10.99 o
   4  16   0        0.35       -8.34     13.32 o
   1  17   0       74.54       89.36     12.91 o
   2  17   0        0.28       -2.69     20.11 o
   3  17   0        2.59       -7.11     11.07 o
   4  17   0        6.45       19.13     15.91 o
   0  18   0      615.04      579.81     36.94 o
   1  18   0     1591.85     1556.12     44.01 o
   2  18   0      276.51      265.68     25.96 o
   3  18   0       14.11       28.94     14.73 o
   1  19   0        4.04       -1.74      8.10 o
   2  19   0       43.65        5.55     15.90 o
   3  19   0      418.12      422.54     46.99 o
   0  20   0       39.41        4.21     12.16 o
   1  20   0      208.25      236.73     21.23 o
   2  20   0       26.72       23.84     11.46 o
   3  20   0        2.68       30.13     13.92 o
   1  21   0       36.20       35.88     35.77 o
   2  21   0       29.85       25.41     15.66 o
   3  21   0      563.08      552.92     86.27 o
   0  22   0       13.41       12.16     15.43 o
   1  22   0       12.00       14.28     10.90 o
   2  22   0       13.60        4.82     12.10 o
   3  22   0       27.31       40.89     30.86 o
   1  23   0        7.11       -6.98      9.44 o
   2  23   0      111.23      104.28     32.03 o
   3  23   0      115.96       92.15     21.32 o
   0  24   0      541.57      527.91     48.16 o
   1  24   0      241.98      246.15     23.50 o
   2  24   0      165.76      177.74     24.49 o
   3  24   0        5.30       -6.72     14.49 o
   1  25   0       33.96       45.66     27.35 o
   2  25   0        0.87       10.72     14.15 o
   3  25   0        6.40       30.71     19.64 o
   0  26   0      321.20      279.62     39.28 o
   1  26   0      584.72      617.67     47.23 o
   2  26   0       22.50       50.39     17.86 o
   1  27   0       16.39       17.43     21.04 o
   2  27   0       78.91       70.65     20.76 o
   0  28   0       54.91       41.62     21.98 o
   1  28   0        4.50       20.96     12.73 o
   2  28   0       12.74       17.73     20.34 o
   1  29   0        9.88       13.26     13.48 o
   2  29   0       68.48      100.65     24.41 o
   0  30   0        3.21       17.77     20.11 o
   1  30   0        3.99        5.61     13.56 o
   2  30   0       22.19        9.64     15.91 o
   1  31   0        4.91       24.90     15.83 o
   0  32   0       38.46       36.94     22.91 o
   1  32   0       47.31       65.46     27.12 o
  -3   0   1      916.38      931.43     59.38 o
  -1   0   1       10.11        6.62      5.13 o
   1   0   1      616.31      598.53      8.80 o
   3   0   1       71.41      131.39     31.33 o
  -4   1   1        0.07       19.57     17.82 o
  -3   1   1      222.09      267.46     27.59 o
  -2   1   1       20.77       14.51     10.56 o
  -1   1   1      546.38      598.11     10.14 o
   0   1   1      119.39      107.10      3.02 o
   1   1   1     5065.98     4965.88     40.04 o
   2   1   1       49.62       62.08     11.44 o
   3   1   1      562.59      622.46     40.98 o
   4   1   1        7.10       14.15      8.75 o
  -4   2   1       27.67       54.17     31.80 o
  -3   2   1      265.01      277.08     28.10 o
  -2   2   1     1134.46     1084.27     24.37 o
  -1   2   1     8540.52     8497.92     69.63 o
   0   2   1      332.26      300.57      4.41 o
   1   2   1       89.89       91.81      3.04 o
   2   2   1       61.09       77.45      6.42 o
   3   2   1       87.92       91.15      7.86 o
   4   2   1       91.81       95.29     17.55 o
  -4   3   1       35.31       50.23     22.12 o
  -3   3   1        6.36       -0.05     13.14 o
  -2   3   1        5.61        6.45      8.35 o
  -1   3   1    11069.11    11045.26    103.72 o
   0   3   1        3.90        2.85      1.79 o
   1   3   1     2971.68     2761.05     35.94 o
   2   3   1     2603.74     2583.69     33.43 o
   3   3   1      138.11      155.49     33.34 o
   4   3   1       12.86       13.09      9.76 o
  -4   4   1      199.44      227.20     18.64 o
  -3   4   1       33.80       42.81      8.14 o
  -2   4   1     1061.17     1013.51     19.76 o
  -1   4   1     1284.57     1262.59     14.42 o
   0   4   1     1003.50      947.00     13.33 o
   1   4   1      276.68      266.72      5.49 o
   2   4   1      697.25      713.53     28.54 o
   3   4   1       29.73       46.24      7.41 o
   4   4   1       41.27       33.30     11.71 o
  -4   5   1        2.05        0.54      8.58 o
  -3   5   1       84.60       90.66      8.43 o
  -2   5   1       34.18       49.96      7.84 o
  -1   5   1     1242.54     1200.33     19.13 o
   0   5   1     7231.28     7023.55     80.66 o
   1   5   1     2694.96     2636.78     26.17 o
   2   5   1      816.42      774.52     15.90 o
   3   5   1      274.17      294.50     15.41 o
   4   5   1        0.74       -7.28      9.77 o
  -4   6   1       51.88       61.13     13.34 o
  -3   6   1      197.12      231.03     17.88 o
  -2   6   1     1999.23     1903.70     37.81 o
  -1   6   1      367.54      348.27      9.65 o
   0   6   1    12899.70    12474.40    139.52 o
   1   6   1       47.60       53.30      3.54 o
   2   6   1       43.75       43.18      4.04 o
   3   6   1        7.76        2.19      6.80 o
   4   6   1      108.96       90.24     20.34 o
  -4   7   1        7.07        7.19      9.53 o
  -3   7   1        2.27        7.33      8.78 o
  -2   7   1       26.56       30.01      5.78 o
  -1   7   1      527.81      536.66     14.20 o
   0   7   1      191.62      194.49      8.47 o
   1   7   1      719.53      696.24     10.34 o
   2   7   1      153.62      168.53      8.01 o
   3   7   1      318.83      309.21     12.18 o
   4   7   1        2.23        1.69     10.57 o
  -4   8   1       19.77        7.49     11.62 o
  -3   8   1        7.02        7.50      9.43 o
  -2   8   1       45.55       54.36      5.54 o
  -1   8   1      268.27      268.75      9.15 o
   0   8   1     2363.29     2346.47     33.43 o
   1   8   1       98.39      107.49      5.19 o
   2   8   1      119.37      158.55     10.10 o
   3   8   1       14.58       17.39      6.71 o
   4   8   1       10.90        6.20     12.59 o
  -4   9   1       39.09       36.37     13.65 o
  -3   9   1        4.49        7.76      9.98 o
  -2   9   1       72.79       70.11      7.68 o
  -1   9   1     3317.42     3327.01     44.04 o
   0   9   1      673.88      638.56     14.78 o
   1   9   1     6840.52     6641.81     60.85 o
   2   9   1     1991.26     2063.12     30.91 o
   3   9   1      675.44      682.54     15.99 o
   4   9   1       55.39       61.86     10.75 o
  -4  10   1       11.90       32.07     21.98 o
  -3  10   1       15.55       14.63      8.12 o
  -2  10   1        1.55        0.97      3.79 o
  -1  10   1      756.31      762.43     16.28 o
   0  10   1      190.20      212.31     11.07 o
   1  10   1        7.70       10.34      3.45 o
   2  10   1      164.93      188.20      7.84 o
   3  10   1      104.53      108.97      9.77 o
   4  10   1        2.55       -6.99     22.21 o
  -4  11   1       49.60       35.92     12.88 o
  -3  11   1        8.05       12.77      6.87 o
  -2  11   1        0.10        3.93      4.43 o
  -1  11   1      584.55      591.07     14.87 o
   0  11   1       18.88       15.55      4.97 o
   1  11   1       81.21       94.64      7.59 o
   2  11   1        7.27        1.33      3.54 o
   3  11   1       47.71       40.82     10.10 o
   4  11   1        2.28        2.51     13.23 o
  -4  12   1      129.30      115.33     22.68 o
  -3  12   1      259.98      285.05     17.54 o
  -2  12   1     1840.75     1911.68     54.71 o
  -1  12   1      308.65      294.53     19.41 o
   0  12   1     1742.48     1631.91     28.67 o
   1  12   1       57.29       62.36      6.02 o
   2  12   1      101.82      119.30     14.98 o
   3  12   1       21.44       20.43      7.02 o
   4  12   1      104.99       77.80     17.92 o
  -4  13   1        0.84       12.49     12.86 o
  -3  13   1      429.19      404.01     26.25 o
  -2  13   1        0.83       -0.81     10.72 o
  -1  13   1       57.12       49.28      7.55 o
   0  13   1       53.98       68.11     10.52 o
   1  13   1      321.73      319.66     16.81 o
   2  13   1        1.89        6.83      5.51 o
   3  13   1        0.03        7.59      6.68 o
   4  13   1        0.07        3.24     12.87 o
  -4  14   1        2.32        4.07     13.47 o
  -3  14   1      776.02      747.95     39.08 o
  -2  14   1      103.33       85.95     11.23 o
  -1  14   1      972.35      927.78     24.30 o
   0  14   1        0.79       -9.66      6.44 o
   1  14   1      192.56      222.80     12.55 o
   2  14   1      336.04      367.73     17.28 o
   3  14   1      148.12      148.86     12.47 o
   4  14   1        9.34       -5.89     13.09 o
  -4  15   1       19.37        9.83     18.47 o
  -3  15   1      230.88      277.62     14.86 o
  -2  15   1       77.06      104.58     12.29 o
  -1  15   1        0.54        5.08      5.83 o
   0  15   1      271.55      308.10     22.21 o
   1  15   1     1848.57     1762.38     37.14 o
   2  15   1       39.91       41.10      8.84 o
   3  15   1      427.77      459.36     22.33 o
   4  15   1        0.26      -18.41     12.99 o
  -4  16   1       23.38       25.50     16.42 o
  -3  16   1        6.03       15.77      7.12 o
  -2  16   1      157.97      132.88     14.00 o
  -1  16   1       13.00       20.02     14.96 o
   0  16   1      245.30      247.08     19.83 o
   1  16   1       13.95       11.90      7.85 o
   2  16   1      341.45      348.68     20.83 o
   3  16   1       28.81       21.58     12.15 o
   4  16   1        1.93       -4.86     13.95 o
  -4  17   1       30.68       31.93     21.04 o
  -3  17   1       85.82       78.99     12.56 o
  -2  17   1       11.74       23.20     12.78 o
  -1  17   1      284.31      311.32     22.44 o
   0  17   1     1828.88     1651.14     45.46 o
   1  17   1      380.06      362.29     23.36 o
   2  17   1     3117.49     2997.59     60.29 o
   3  17   1       39.73       50.08     16.13 o
  -3  18   1        1.35       -4.43      8.11 o
  -2  18   1      244.90      242.70     24.78 o
  -1  18   1      101.33      125.68     15.31 o
   0  18   1       49.12       29.81      9.55 o
   1  18   1      119.45      131.45     15.31 o
   2  18   1      150.96      145.06     15.92 o
   3  18   1       34.04       28.67     15.13 o
  -3  19   1       12.21        7.75      9.56 o
  -2  19   1        3.33       14.90     12.36 o
  -1  19   1       49.52       64.12     31.56 o
   0  19   1       33.34       35.22     11.04 o
   1  19   1      231.07      265.27     50.73 o
   2  19   1      204.33      217.67     23.20 o
   3  19   1       19.91       36.11     15.13 o
  -3  20   1      191.71      223.05     19.93 o
  -2  20   1       45.91       51.01     11.01 o
  -1  20   1      718.05      654.10     82.76 o
   0  20   1       64.87       59.08     12.22 o
   1  20   1      113.28      113.83     21.98 o
   2  20   1       47.82       56.89     19.03 o
   3  20   1       19.04      -11.33     12.69 o
  -3  21   1       19.42       39.60     12.28 o
  -2  21   1       43.22       36.43      8.83 o
  -1  21   1       19.91       21.32     12.62 o
   0  21   1      569.30      584.41     28.43 o
   1  21   1       71.07      101.60     48.86 o
   2  21   1      215.87      203.83     24.43 o
   3  21   1      119.17      102.74     19.88 o
  -3  22   1       72.88       67.34     14.25 o
  -2  22   1       74.77      104.83     20.10 o
  -1  22   1      111.18      116.17     21.04 o
   0  22   1       99.83      101.97     16.03 o
   1  22   1        4.20      -11.04     20.57 o
   2  22   1      261.98      301.19     29.41 o
   3  22   1       63.32       34.68     17.53 o
  -3  23   1        9.56        8.87     11.09 o
  -2  23   1       12.49        9.81     15.20 o
  -1  23   1        0.81        5.49     11.01 o
   0  23   1      230.29      258.52     24.11 o
   1  23   1      142.47      140.57     18.66 o
   2  23   1      966.90      958.62     89.54 o
   3  23   1      107.06       95.51     21.22 o
  -3  24   1      223.96      260.56     23.75 o
  -2  24   1        3.73        0.13     12.58 o
  -1  24   1      633.43      650.77     31.99 o
   0  24   1       17.82       -1.26     10.56 o
   1  24   1       11.51       25.89     11.85 o
   2  24   1       65.95       54.66     18.00 o
   3  24   1       16.73       33.49     17.62 o
  -3  25   1       76.68       52.01     19.97 o
  -2  25   1        0.46       -2.92     13.32 o
  -1  25   1       26.64       35.04     14.24 o
   0  25   1      226.30      210.87     23.31 o
   1  25   1       33.19       15.13     13.06 o
   2  25   1       74.65      125.40     22.50 o
   3  25   1        0.05       -4.98     15.39 o
  -2  26   1       59.50       38.87     18.08 o
  -1  26   1        0.32        7.73     14.03 o
   0  26   1       56.42       30.43     13.87 o
   1  26   1        7.77       18.69     11.98 o
   2  26   1       53.88       61.46     18.96 o
  -2  27   1        0.12       13.71     15.31 o
  -1  27   1       32.80        5.69     21.28 o
   0  27   1      348.22      353.08     30.75 o
   1  27   1       22.00       20.77     39.51 o
   2  27   1      115.82      149.81     50.73 o
  -2  28   1       35.35       12.71     23.15 o
  -1  28   1        0.06       -1.86     23.38 o
   0  28   1       10.88        0.84     12.37 o
   1  28   1        0.04       16.80     13.93 o
   2  28   1        8.14       16.89     16.07 o
  -2  29   1        1.11       -3.02     15.83 o
  -1  29   1      109.15      117.62     33.67 o
   0  29   1       85.14       59.55     17.36 o
   1  29   1      107.38       83.28     18.84 o
   2  29   1      114.88      115.86     26.18 o
  -2  30   1       17.01       17.41     25.02 o
  -1  30   1      344.86      351.97     32.69 o
   0  30   1      136.40      130.89     30.16 o
   1  30   1       53.16       55.39     17.34 o
  -1  31   1        1.28       12.90     14.58 o
   0  31   1        0.98        5.44     14.83 o
   1  31   1       11.27        5.91     14.37 o
  -1  32   1      183.36      109.88     30.86 o
   0  32   1      108.01       70.95     19.24 o
   1  32   1        0.32        2.88     18.94 o
   0  33   1       85.20       59.08     47.46 o
  -4   0   2       87.40      128.59     37.41 o
  -2   0   2     5173.37     5049.53    126.48 o
   0   0   2      127.26      119.52      5.00 o
   2   0   2     3650.48     3527.08     41.73 o
   4   0   2      406.24      462.68     81.83 o
  -4   1   2       14.68       28.61     18.48 o
  -3   1   2       11.46        5.38     12.89 o
  -2   1   2       30.97       28.75     13.28 o
  -1   1   2      941.97      969.87     15.81 o
   0   1   2     2272.84     2180.51     17.44 o
   1   1   2      451.93      446.05      6.38 o
   2   1   2       14.64        9.66      2.93 o
   3   1   2        1.65        1.22      5.41 o
   4   1   2        0.72       16.11      7.85 o
  -4   2   2       13.63       -3.39     20.81 o
  -3   2   2      176.23      169.38     22.21 o
  -2   2   2      605.68      608.43     13.95 o
  -1   2   2    26393.03    26407.64    184.49 o
   0   2   2     1412.24     1397.90     12.54 o
   1   2   2       20.57       25.06      2.49 o
   2   2   2      447.71      468.98      8.26 o
   3   2   2       11.79       17.98      4.04 o
   4   2   2       17.69       13.71      7.77 o
  -4   3   2       68.56       73.65     11.47 o
  -3   3   2      294.47      320.07     20.00 o
  -2   3   2      176.46      193.48      9.64 o
  -1   3   2    46986.44    45657.88    331.92 o
   0   3   2      162.75      149.59      4.73 o
   1   3   2     8540.01     8105.18     53.98 o
   2   3   2       62.23       78.54      4.88 o
   3   3   2       13.19       15.94      4.15 o
   4   3   2        2.69       13.20      7.50 o
  -4   4   2      131.53      155.65     25.14 o
  -3   4   2       32.04       45.34      9.34 o
  -2   4   2      111.97      135.52      8.81 o
  -1   4   2     2072.17     2076.94     20.51 o
   0   4   2        0.17        1.01      1.92 o
   1   4   2       58.15       58.31      2.95 o
   2   4   2      502.07      473.73      8.69 o
   3   4   2       45.61       49.89      5.64 o
   4   4   2      103.22      107.86     13.26 o
  -4   5   2       18.20       11.10     14.36 o
  -3   5   2      219.26      253.36     31.61 o
  -2   5   2     1002.61     1027.82     17.73 o
  -1   5   2      668.99      652.96      8.82 o
   0   5   2     1914.19     1864.95     17.10 o
   1   5   2      753.76      719.48      8.60 o
   2   5   2      240.35      305.14      8.75 o
   3   5   2       26.77       29.25      5.40 o
   4   5   2       38.07       41.01      9.28 o
  -4   6   2       14.56       28.60     10.56 o
  -3   6   2       90.51      102.14     13.72 o
  -2   6   2      595.15      615.32     16.36 o
  -1   6   2      135.21      175.21      6.12 o
   0   6   2      195.36      189.22      5.91 o
   1   6   2      119.54      135.80      4.55 o
   2   6   2      455.96      451.09     13.51 o
   3   6   2      123.89      126.07      8.34 o
   4   6   2      240.96      252.48     25.79 o
  -4   7   2       44.19       46.62     13.35 o
  -3   7   2       78.50       59.64     10.58 o
  -2   7   2        3.53        3.72      3.91 o
  -1   7   2     2015.63     1891.07     21.30 o
   0   7   2        5.45        8.92      3.52 o
   1   7   2     3370.73     3222.38     26.16 o
   2   7   2      306.13      338.01     18.92 o
   3   7   2       10.45       13.62      5.25 o
   4   7   2       30.68       14.17      9.00 o
  -4   8   2       89.42      101.90     18.94 o
  -3   8   2      158.15      167.01     17.35 o
  -2   8   2      117.36      143.79      8.66 o
  -1   8   2       66.58       76.84      4.91 o
   0   8   2      325.08      310.60      9.62 o
   1   8   2      977.03      943.78     13.18 o
   2   8   2      875.05      845.59     18.13 o
   3   8   2      161.54      183.29     13.51 o
   4   8   2      182.52      211.51     26.05 o
  -4   9   2        8.12       29.26     12.88 o
  -3   9   2        0.51        5.80      5.67 o
  -2   9   2      523.46      516.93     11.94 o
  -1   9   2      258.25      311.59      8.53 o
   0   9   2     1791.90     1768.21     23.86 o
   1   9   2       52.75       56.68      4.34 o
   2   9   2     2289.96     2271.01     24.53 o
   3   9   2       11.33        2.54      5.16 o
   4   9   2       14.56       14.61      9.26 o
  -4  10   2      371.52      330.71     28.38 o
  -3  10   2       12.45       12.21      6.92 o
  -2  10   2     1180.77     1164.28     19.95 o
  -1  10   2     1755.08     1873.97     27.74 o
   0  10   2       71.53       72.76      6.52 o
   1  10   2      168.57      207.34      8.03 o
   2  10   2     1025.90      994.79     20.08 o
   3  10   2        0.67       -0.43      5.61 o
   4  10   2       11.63       20.36     17.69 o
  -4  11   2       43.79       58.23     15.64 o
  -3  11   2      148.19      165.11     24.04 o
  -2  11   2      455.19      484.09     14.46 o
  -1  11   2     3324.71     3470.46     50.36 o
   0  11   2     1642.60     1499.95     24.32 o
   1  11   2      690.86      643.93     12.59 o
   2  11   2      317.19      345.75     13.01 o
   3  11   2       43.76       59.63      8.72 o
   4  11   2        6.70       -6.11     18.00 o
  -4  12   2       16.52       26.50     22.21 o
  -3  12   2      233.96      255.07     13.19 o
  -2  12   2       36.69       41.97      7.26 o
  -1  12   2     2792.07     2951.63     50.19 o
   0  12   2       94.63      101.38      8.70 o
   1  12   2      956.29      971.48     22.69 o
   2  12   2      689.78      625.41     14.89 o
   3  12   2      128.58      137.04     12.49 o
   4  12   2       13.78        6.11     14.73 o
  -4  13   2        2.10       -0.01     11.48 o
  -3  13   2       99.28      116.33     13.70 o
  -2  13   2      209.26      224.97     15.66 o
  -1  13   2     3114.43     3185.68     53.98 o
   0  13   2       45.95       46.01      9.75 o
   1  13   2      845.68      876.16     18.65 o
   2  13   2       10.36       18.77      5.54 o
   3  13   2        6.47        1.46      7.88 o
   4  13   2        0.47       14.71     16.13 o
  -4  14   2       43.13       57.68     17.90 o
  -3  14   2        5.68        7.62      6.71 o
  -2  14   2      253.78      278.22     22.48 o
  -1  14   2      284.67      357.61     26.25 o
   0  14   2        8.26        9.23     13.09 o
   1  14   2      501.89      495.11     17.01 o
   2  14   2       43.97       46.92      6.59 o
   3  14   2       32.88       57.99     15.29 o
   4  14   2       17.81        6.37     15.05 o
  -4  15   2        0.90       13.02     13.57 o
  -3  15   2        2.31       -4.78      6.37 o
  -2  15   2      578.63      583.11     29.16 o
  -1  15   2     1610.72     1553.36     41.74 o
   0  15   2     3439.10     3539.09     74.72 o
   1  15   2     1374.93     1379.11     38.40 o
   2  15   2      271.61      279.01     14.81 o
   3  15   2       88.36       86.13     25.25 o
   4  15   2        2.95       17.37     36.94 o
  -4  16   2       94.05       80.23     19.37 o
  -3  16   2        2.04        5.49      7.58 o
  -2  16   2      102.49       97.78     10.91 o
  -1  16   2      444.78      488.45     23.03 o
   0  16   2       37.09       31.84     12.39 o
   1  16   2       85.85       82.09      9.18 o
   2  16   2      123.52      152.44     13.46 o
   3  16   2        2.94       -2.71     11.47 o
  -4  17   2       25.12       17.41     14.19 o
  -3  17   2       28.29       13.35      9.15 o
  -2  17   2        3.67       15.53     10.38 o
  -1  17   2      790.43      871.37     31.16 o
   0  17   2       12.54        9.57      8.52 o
   1  17   2      111.00      118.12     11.02 o
   2  17   2     1092.89     1059.25     28.43 o
   3  17   2        4.99       -1.22     14.50 o
  -3  18   2      109.07       95.27     13.67 o
  -2  18   2      150.52      132.56     17.47 o
  -1  18   2        8.84       15.29      9.09 o
   0  18   2        1.76       -9.82      6.55 o
   1  18   2      513.47      505.58     26.93 o
   2  18   2      506.26      558.55     36.17 o
   3  18   2       61.89       37.30     15.72 o
  -3  19   2       46.91       40.70     11.48 o
  -2  19   2       11.54       11.74      6.14 o
  -1  19   2       44.90       70.23     34.84 o
   0  19   2       23.96        8.18      9.24 o
   1  19   2        4.23        1.83      7.25 o
   2  19   2      266.76      258.22     18.28 o
   3  19   2        6.35       16.97     14.30 o
  -3  20   2       33.49       28.35     11.86 o
  -2  20   2       33.68       27.65     13.63 o
  -1  20   2        4.96       -0.99      8.09 o
   0  20   2        0.01       -4.17     14.03 o
   1  20   2       78.77       99.57     12.15 o
   2  20   2       34.84       35.37     12.71 o
   3  20   2       61.97       63.11     17.98 o
  -3  21   2       58.08       53.99     12.77 o
  -2  21   2      328.78      317.93     16.04 o
  -1  21   2      444.73      488.65     28.40 o
   0  21   2      775.37      747.04     70.14 o
   1  21   2      677.82      716.38     24.55 o
   2  21   2      288.47      269.96     23.05 o
   3  21   2        2.59      -18.47     13.66 o
  -3  22   2        5.67       11.33     11.05 o
  -2  22   2       15.12       19.77     17.89 o
  -1  22   2       69.36       54.17     13.45 o
   0  22   2       19.66       26.59     11.32 o
   1  22   2      105.84      109.07     14.63 o
   2  22   2       78.60       60.66     14.69 o
   3  22   2       18.61       38.60     17.53 o
  -3  23   2        0.29      -15.67     10.44 o
  -2  23   2      259.18      224.33     21.95 o
  -1  23   2       81.55       96.90     16.77 o
   0  23   2      542.76      575.36     36.20 o
   1  23   2        0.48        6.60     17.40 o
   2  23   2      516.16      520.58     43.50 o
   3  23   2        1.92       31.17     19.40 o
  -3  24   2        3.66       17.62     11.54 o
  -2  24   2       40.46       23.67     12.58 o
  -1  24   2       57.79       38.96     13.54 o
   0  24   2       83.45       68.73     15.04 o
   1  24   2       69.44       86.01     13.41 o
   2  24   2       61.26      110.12     17.08 o
   3  24   2       17.99       54.81     20.43 o
  -3  25   2       18.38       19.72     13.53 o
  -2  25   2       36.99       13.10     15.10 o
  -1  25   2       43.59       47.70     14.58 o
   0  25   2        1.21        1.32     13.33 o
   1  25   2      111.32      131.27     17.44 o
   2  25   2        7.41        3.43     12.73 o
  -2  26   2        4.51      -16.48     10.99 o
  -1  26   2       15.16       -3.29     20.11 o
   0  26   2       14.49       -4.60     16.13 o
   1  26   2      274.61      279.02     22.63 o
   2  26   2       33.10       27.59     14.78 o
  -2  27   2       42.39       23.76     14.17 o
  -1  27   2       31.64       22.13     14.38 o
   0  27   2        3.81       -7.44     12.62 o
   1  27   2      116.20      121.88     17.08 o
   2  27   2       40.44       18.76     13.28 o
  -2  28   2        1.72       -0.58     12.70 o
  -1  28   2      117.27       87.98     18.63 o
   0  28   2       14.31        0.73     12.92 o
   1  28   2       26.95       18.14     15.12 o
   2  28   2       23.96       34.84     16.60 o
  -2  29   2      171.69      165.18     22.58 o
  -1  29   2        7.70       20.79     14.17 o
   0  29   2      152.67      193.98     35.77 o
   1  29   2        4.27       -3.58     11.30 o
   2  29   2       81.05       58.00     20.82 o
  -1  30   2       44.65       26.77     14.87 o
   0  30   2        1.80        7.62     13.36 o
   1  30   2       27.37        8.58     13.34 o
  -1  31   2        5.77       -7.60     15.17 o
   0  31   2       63.24       61.51     18.51 o
   1  31   2        5.46      -19.06     14.53 o
  -1  32   2        2.25        9.82     21.04 o
   0  32   2        0.06       15.24     15.53 o
  -3   0   3        8.85        6.11      6.16 o
  -1   0   3      403.93      433.25     10.55 o
   1   0   3     1085.30     1020.84     15.09 o
   3   0   3      116.59      129.96     10.82 o
  -4   1   3       40.00       51.93     19.65 o
  -3   1   3      168.67      214.05     13.99 o
  -2   1   3     6522.88     6452.41     59.75 o
  -1   1   3      383.56      383.45      7.43 o
   0   1   3      171.61      154.49      5.08 o
   1   1   3       20.37       14.51      2.51 o
   2   1   3        2.83        7.16      3.24 o
   3   1   3      302.71      316.95     10.70 o
   4   1   3      198.05      175.56     21.28 o
  -4   2   3      139.30      113.42     14.28 o
  -3   2   3       23.98       23.40      7.88 o
  -2   2   3       41.75       35.54      9.17 o
  -1   2   3       52.63       70.43      3.98 o
   0   2   3     2404.30     2327.86     19.17 o
   1   2   3      383.32      374.87      6.73 o
   2   2   3     1673.52     1653.88     27.28 o
   3   2   3       78.41       81.04      6.39 o
   4   2   3       41.01       49.50     11.04 o
  -4   3   3       23.90       20.62     10.68 o
  -3   3   3      315.92      340.66     20.77 o
  -2   3   3        5.85       -1.11      4.15 o
  -1   3   3      313.44      299.43      7.26 o
   0   3   3     2686.26     2553.58     21.71 o
   1   3   3      131.80      138.84      4.50 o
   2   3   3       33.80       33.59      4.52 o
   3   3   3      132.22      144.66      7.78 o
   4   3   3       24.11        9.74      9.06 o
  -4   4   3        0.28       12.55      8.84 o
  -3   4   3       36.73       29.09      8.60 o
  -2   4   3      685.24      697.29     12.03 o
  -1   4   3     1145.13     1165.61     12.72 o
   0   4   3     5720.78     5396.05     38.55 o
   1   4   3       23.43       16.83      2.73 o
   2   4   3      871.44      829.51     13.17 o
   3   4   3       79.25       92.30      7.45 o
   4   4   3       23.93       20.12      9.46 o
  -4   5   3        0.05       -0.75      9.54 o
  -3   5   3       38.67       31.17      9.80 o
  -2   5   3       25.45       30.11      4.53 o
  -1   5   3      813.27      777.46     10.07 o
   0   5   3      340.93      329.69      6.86 o
   1   5   3      558.21      584.23      8.50 o
   2   5   3      134.32      144.91      7.32 o
   3   5   3      150.11      181.60      9.10 o
   4   5   3       23.20       17.03     15.15 o
  -4   6   3        1.21        4.77      9.17 o
  -3   6   3        0.60        1.93      6.86 o
  -2   6   3     1147.23     1142.87     25.03 o
  -1   6   3      341.35      332.94      6.92 o
   0   6   3     9869.00     9582.89     71.32 o
   1   6   3     9387.78     9788.92     66.76 o
   2   6   3     1625.75     1466.56     22.25 o
   3   6   3      217.75      238.52     11.45 o
   4   6   3      222.06      221.52     17.23 o
  -4   7   3        0.08       -7.44      9.63 o
  -3   7   3      289.21      313.38     13.75 o
  -2   7   3       19.03        7.49      4.68 o
  -1   7   3      299.93      334.00      8.12 o
   0   7   3      228.93      265.94      7.00 o
   1   7   3        2.31       31.79      3.53 o
   2   7   3      383.56      445.27     13.25 o
   3   7   3        0.98        3.48      5.68 o
   4   7   3        4.79        8.99     13.64 o
  -4   8   3        0.17       15.03     11.25 o
  -3   8   3       11.65       13.78     12.82 o
  -2   8   3       48.68       52.32      5.46 o
  -1   8   3      628.92      654.37     11.55 o
   0   8   3      689.04      663.65     10.59 o
   1   8   3      894.91      973.62     12.34 o
   2   8   3      589.33      584.09     11.64 o
   3   8   3        2.32        2.77      5.52 o
   4   8   3       93.32       98.60     13.21 o
  -4   9   3       31.69       14.88     12.73 o
  -3   9   3      465.96      496.05     19.49 o
  -2   9   3      657.24      622.37     14.39 o
  -1   9   3     3202.31     3089.39     33.09 o
   0   9   3       77.23       66.95      5.43 o
   1   9   3       19.66       19.04      4.51 o
   2   9   3       18.59       14.40      5.05 o
   3   9   3      358.91      363.65     14.00 o
   4   9   3       86.40       67.45     12.76 o
  -4  10   3       33.09       62.83     16.83 o
  -3  10   3        7.61       -2.26      6.86 o
  -2  10   3      205.60      247.73     11.10 o
  -1  10   3        5.96        9.19      3.98 o
   0  10   3       40.79       39.95      4.57 o
   1  10   3     1277.44     1283.37     18.91 o
   2  10   3       99.75      121.24      7.40 o
   3  10   3        0.08        3.71      6.61 o
   4  10   3       21.67       28.57     11.97 o
  -4  11   3      168.34      154.45     21.79 o
  -3  11   3        0.14        3.27      5.59 o
  -2  11   3      204.02      212.66     15.79 o
  -1  11   3       45.50       33.57      6.88 o
   0  11   3       50.78       46.84      5.80 o
   1  11   3     1139.95     1184.94     20.02 o
   2  11   3       70.34       76.96      7.17 o
   3  11   3       59.27       39.49      8.57 o
   4  11   3        1.31        0.98     12.99 o
  -4  12   3      136.54      172.93     23.26 o
  -3  12   3       11.78       11.43      8.44 o
  -2  12   3       91.55      113.11     10.02 o
  -1  12   3      647.64      632.41     29.76 o
   0  12   3     3275.72     3134.06     47.66 o
   1  12   3      131.12      143.60      9.38 o
   2  12   3     1335.87     1338.57     23.13 o
   3  12   3       25.13       -1.06     33.20 o
   4  12   3        1.54       -4.13     16.60 o
  -4  13   3        5.68       15.56     13.77 o
  -3  13   3       10.78        9.96      8.06 o
  -2  13   3      683.73      752.55     23.42 o
  -1  13   3      302.86      320.84     23.76 o
   0  13   3       57.68       50.22      8.02 o
   1  13   3       72.18       93.80      8.34 o
   2  13   3       12.93       11.09      7.56 o
   3  13   3       23.70       23.97     13.31 o
   4  13   3       47.61       39.90     32.50 o
  -4  14   3        3.46        1.73     13.91 o
  -3  14   3        2.28       11.45      7.71 o
  -2  14   3       19.88       24.95      7.68 o
  -1  14   3      387.56      371.44     18.20 o
   0  14   3      394.42      421.10     17.68 o
   1  14   3      890.59      933.17     20.69 o
   2  14   3       98.63      117.99     13.02 o
   3  14   3      101.82       83.48     17.82 o
  -4  15   3      110.60      135.28     22.40 o
  -3  15   3      143.36      193.93     16.36 o
  -2  15   3       27.14       21.57     17.76 o
  -1  15   3     1167.18     1151.99     30.19 o
   0  15   3        0.48        5.41      6.38 o
   1  15   3      840.75      786.24     19.65 o
   2  15   3      103.68      113.88     10.38 o
   3  15   3       54.61      108.44     22.21 o
  -4  16   3        0.51       -0.77     16.83 o
  -3  16   3        0.94       -5.12      7.52 o
  -2  16   3        8.26       20.34     10.58 o
  -1  16   3      163.53      192.05     15.06 o
   0  16   3      843.09      820.05     26.02 o
   1  16   3      705.44      699.31     18.89 o
   2  16   3        1.46        0.09      6.41 o
   3  16   3        0.97       -1.74     12.88 o
  -4  17   3       15.37       33.94     16.92 o
  -3  17   3       28.55       31.60     10.60 o
  -2  17   3      282.89      282.88     23.97 o
  -1  17   3        0.04        1.42      6.88 o
   0  17   3      638.91      625.26     23.45 o
   1  17   3       29.08       31.93      7.28 o
   2  17   3       90.73       86.35      9.95 o
   3  17   3       34.63       22.69     15.61 o
  -3  18   3       31.90       21.28      9.52 o
  -2  18   3        0.54       -4.27      5.94 o
  -1  18   3       10.32       19.03      8.32 o
   0  18   3      396.50      400.66     22.96 o
   1  18   3      626.32      632.60     19.69 o
   2  18   3      562.97      524.43     31.02 o
   3  18   3       14.48       23.13     15.03 o
  -3  19   3       32.56       40.52     11.39 o
  -2  19   3      133.67      128.92     19.81 o
  -1  19   3      182.27      185.62     20.06 o
   0  19   3       49.37       53.77     15.54 o
   1  19   3       30.96       86.12     12.08 o
   2  19   3       57.13       50.12     12.57 o
   3  19   3        0.90        1.03     12.15 o
  -3  20   3        1.24        5.96      9.45 o
  -2  20   3       14.98       22.02     14.45 o
  -1  20   3      589.99      635.62     49.22 o
   0  20   3      531.06      529.88     26.23 o
   1  20   3     6145.21     5947.73     98.14 o
   2  20   3      132.34      150.69     17.60 o
   3  20   3      188.62      176.47     24.83 o
  -3  21   3       14.05       19.20     11.21 o
  -2  21   3      117.57      134.08     13.60 o
  -1  21   3        0.46       -1.17     10.08 o
   0  21   3        0.07       -0.93      9.15 o
   1  21   3      221.41      234.66     16.63 o
   2  21   3       26.51       21.02     11.32 o
   3  21   3        9.69       -1.73     18.94 o
  -3  22   3        4.67        5.56     10.14 o
  -2  22   3        1.19       -7.52     10.56 o
  -1  22   3      263.64      233.26     19.66 o
   0  22   3       21.98       15.93      9.69 o
   1  22   3      211.95      235.29     23.22 o
   2  22   3       16.13       36.76     13.15 o
   3  22   3        4.69       32.94     17.81 o
  -3  23   3        3.47        3.87     11.53 o
  -2  23   3       84.12       63.84     16.49 o
  -1  23   3      170.55      189.20     18.10 o
   0  23   3      201.64      160.15     27.06 o
   1  23   3       85.66       80.62     11.70 o
   2  23   3        8.99       25.71     12.75 o
   3  23   3        0.01       -3.22     23.85 o
  -3  24   3       17.94       13.88     11.10 o
  -2  24   3        0.13       14.72     13.21 o
  -1  24   3      179.00      184.33     18.56 o
   0  24   3        0.04        6.90      9.91 o
   1  24   3       10.72       22.56     10.02 o
   2  24   3       59.17       47.25     13.97 o
  -3  25   3       17.86       15.15     12.47 o
  -2  25   3        1.42       10.86     13.45 o
  -1  25   3       14.40       21.85     11.07 o
   0  25   3        7.42        1.27      9.90 o
   1  25   3       40.09       32.28      9.97 o
   2  25   3        5.53        3.48     12.87 o
  -2  26   3       18.48        7.81     14.05 o
  -1  26   3        0.94      -14.44      9.63 o
   0  26   3      114.95       92.15     15.98 o
   1  26   3        0.19        5.57      9.42 o
   2  26   3       43.21       34.49     14.80 o
  -2  27   3      475.34      509.65     74.58 o
  -1  27   3       88.32       80.07     15.07 o
   0  27   3      142.28      159.24     19.13 o
   1  27   3        9.14       11.03     10.37 o
   2  27   3       34.70       33.93     15.31 o
  -2  28   3        1.15       24.62     14.31 o
  -1  28   3      107.49      107.95     17.28 o
   0  28   3        1.75       30.71     12.63 o
   1  28   3        7.29       13.65     10.45 o
   2  28   3       19.18       12.23     13.40 o
  -2  29   3       58.98       49.01     28.06 o
  -1  29   3       60.05       47.34     19.76 o
   0  29   3        0.11        3.47     11.26 o
   1  29   3       15.36        6.01     10.89 o
  -1  30   3       71.59       55.80     15.66 o
   0  30   3       26.94       27.26     14.52 o
   1  30   3      341.65      416.87     44.61 o
  -1  31   3       12.97        2.92     12.75 o
   0  31   3        0.18      -11.53     11.68 o
   1  31   3        5.78       41.57     16.04 o
   0  32   3       54.33       54.57     26.86 o
  -4   0   4        0.45       16.66     10.58 o
  -2   0   4     1197.88     1040.38     21.01 o
   0   0   4    10176.61     9928.25     95.60 o
   2   0   4      370.84      375.97     13.86 o
   4   0   4       17.08       21.98     14.50 o
  -4   1   4       15.90       18.52      7.16 o
  -3   1   4        9.10       -3.55      5.33 o
  -2   1   4     2186.86     2107.81     25.09 o
  -1   1   4       97.71      104.33      4.87 o
   0   1   4       65.69       75.78      4.63 o
   1   1   4       34.27       43.79      3.75 o
   2   1   4       30.42       25.76      4.41 o
   3   1   4        9.77       -4.44      9.38 o
   4   1   4       48.86       38.11     11.24 o
  -4   2   4       28.79       41.51      9.31 o
  -3   2   4        3.15        3.09      5.02 o
  -2   2   4     1375.58     1420.73     21.23 o
  -1   2   4      310.49      317.24      6.96 o
   0   2   4       87.19       77.83      4.30 o
   1   2   4        2.97       11.64      3.14 o
   2   2   4       73.44       86.09      6.32 o
   3   2   4        0.04       42.74     11.18 o
   4   2   4       93.70       86.93     17.30 o
  -4   3   4        0.85       -5.13      6.27 o
  -3   3   4     1010.66      996.59     23.82 o
  -2   3   4       29.53       39.32      6.27 o
  -1   3   4        0.32       -2.18      2.50 o
   0   3   4      544.66      533.38      8.98 o
   1   3   4     3961.84     3891.28     30.62 o
   2   3   4       65.41       76.38      5.48 o
   3   3   4     1814.94     1734.74     54.87 o
   4   3   4       16.99       20.64     10.41 o
  -4   4   4        0.37       -0.19      9.23 o
  -3   4   4       41.44       46.29      7.90 o
  -2   4   4     1257.84     1223.36     21.55 o
  -1   4   4       14.19       13.68      4.33 o
   0   4   4     2574.96     2534.85     23.14 o
   1   4   4      217.64      261.76      7.19 o
   2   4   4       82.31       94.03      6.06 o
   3   4   4       94.96      103.31     10.73 o
   4   4   4       24.38       27.06     11.46 o
  -4   5   4       39.73       27.85     11.13 o
  -3   5   4      142.64      138.88     16.20 o
  -2   5   4     3122.33     3281.98     43.09 o
  -1   5   4      326.62      356.67      8.23 o
   0   5   4      103.70      134.00      5.21 o
   1   5   4     4843.96     4991.46     39.76 o
   2   5   4      318.99      293.75     10.88 o
   3   5   4      172.53      179.62     14.17 o
   4   5   4       42.47       51.60     11.37 o
  -4   6   4        2.21       -6.27     11.75 o
  -3   6   4      158.79      153.76     11.77 o
  -2   6   4     2952.03     2937.22     39.96 o
  -1   6   4      110.35      111.94      5.41 o
   0   6   4     3024.29     2983.44     26.15 o
   1   6   4     1623.76     1720.57     22.90 o
   2   6   4      148.18      152.16      6.63 o
   3   6   4      362.05      346.86     16.94 o
   4   6   4       20.65       19.69     10.24 o
  -4   7   4        3.85      -14.70      9.80 o
  -3   7   4       72.24       80.91      9.72 o
  -2   7   4     1656.30     1713.73     24.26 o
  -1   7   4       64.34       68.76      5.18 o
   0   7   4        0.02        1.07      2.97 o
   1   7   4        7.15        3.04      3.03 o
   2   7   4       14.37       13.95      5.05 o
   3   7   4       64.04       70.09     13.30 o
   4   7   4       40.03       26.09     10.57 o
  -4   8   4       26.16       12.43     12.37 o
  -3   8   4      258.95      283.83     12.32 o
  -2   8   4     1449.39     1497.96     22.63 o
  -1   8   4      977.45      974.75     16.32 o
   0   8   4      219.77      202.65     11.89 o
   1   8   4       52.86       34.18      4.18 o
   2   8   4       15.45       11.00      4.16 o
   3   8   4       53.21       67.15      9.67 o
   4   8   4       36.58       11.02     19.79 o
  -4   9   4       36.87       40.53     14.09 o
  -3   9   4       11.83       16.61      7.70 o
  -2   9   4      696.51      751.66     19.91 o
  -1   9   4       90.20       78.97      7.92 o
   0   9   4       42.61       39.54      5.89 o
   1   9   4       62.65       67.78      6.26 o
   2   9   4      123.30      130.55      7.51 o
   3   9   4        0.11        6.77      9.07 o
   4   9   4       39.55        8.11     15.47 o
  -4  10   4       12.18       13.70     13.10 o
  -3  10   4       39.35       55.29      8.36 o
  -2  10   4      365.35      369.09     20.68 o
  -1  10   4       22.09       22.41      5.87 o
   0  10   4     3642.38     3509.44     41.46 o
   1  10   4      360.16      427.17     11.06 o
   2  10   4       30.64       42.49      5.79 o
   3  10   4        1.08        7.58      9.70 o
   4  10   4       20.15       21.31     11.93 o
  -4  11   4        0.12       -5.90     19.87 o
  -3  11   4      166.79      175.56     15.02 o
  -2  11   4      178.48      211.61     15.93 o
  -1  11   4       14.74       26.14      6.33 o
   0  11   4      625.49      602.10     18.97 o
   1  11   4       86.56       88.21      6.85 o
   2  11   4      470.71      461.64     13.84 o
   3  11   4      307.86      303.34     21.29 o
  -4  12   4        2.02       13.80     13.03 o
  -3  12   4       10.03       12.40     10.41 o
  -2  12   4        8.41       18.69      7.05 o
  -1  12   4     1030.18     1048.84     27.40 o
   0  12   4      496.49      528.82     14.68 o
   1  12   4     1677.41     1626.60     34.82 o
   2  12   4       33.12       35.79      7.56 o
   3  12   4        4.42       13.03     10.09 o
  -4  13   4        8.64       -4.30     15.20 o
  -3  13   4      131.52      133.09     14.03 o
  -2  13   4       28.78       24.16      7.56 o
  -1  13   4        2.27        5.78      6.79 o
   0  13   4      502.69      505.35     15.89 o
   1  13   4      600.03      602.34     17.02 o
   2  13   4        1.23       -2.47      5.23 o
   3  13   4      166.57      151.01     24.78 o
  -4  14   4        0.32       -2.04     12.60 o
  -3  14   4       17.27       22.08     10.34 o
  -2  14   4        9.59       12.45      7.16 o
  -1  14   4      294.97      317.54     18.69 o
   0  14   4      632.14      590.38     15.64 o
   1  14   4      705.27      729.32     19.11 o
   2  14   4       74.21       68.04     10.82 o
   3  14   4        6.01       -2.22     13.15 o
  -4  15   4       24.83       29.55     15.84 o
  -3  15   4       49.99       37.56     20.31 o
  -2  15   4      594.45      560.39     23.31 o
  -1  15   4        7.70       13.32      5.67 o
   0  15   4      375.37      345.58     14.84 o
   1  15   4     2078.65     2068.74     34.67 o
   2  15   4      304.06      308.35     16.15 o
   3  15   4      249.51      261.71     28.28 o
  -4  16   4        6.24       16.55     14.70 o
  -3  16   4       37.29       34.91     10.71 o
  -2  16   4      211.80      213.11     14.05 o
  -1  16   4       87.26       78.66      8.90 o
   0  16   4        9.33       18.33      7.15 o
   1  16   4      190.83      209.15     14.13 o
   2  16   4        3.05       -7.57      6.51 o
   3  16   4       88.10       81.03     18.70 o
  -4  17   4        2.16        0.32     15.50 o
  -3  17   4       32.23       38.68     11.21 o
  -2  17   4       43.33       41.27      7.99 o
  -1  17   4       27.72       22.71     14.05 o
   0  17   4       28.43       33.40      7.71 o
   1  17   4       15.34        9.66      7.87 o
   2  17   4       46.33       30.83      9.59 o
   3  17   4       69.44       64.36     18.25 o
  -3  18   4       52.02       59.78     13.01 o
  -2  18   4      618.13      665.07     52.09 o
  -1  18   4      908.30      890.82     28.84 o
   0  18   4     1699.57     1694.23     51.90 o
   1  18   4        0.26        0.49      6.85 o
   2  18   4       20.27       23.06      9.68 o
   3  18   4        2.02       15.30     22.44 o
  -3  19   4       10.59       22.33     10.36 o
  -2  19   4       12.32       10.60      7.58 o
  -1  19   4        0.12        7.35      8.63 o
   0  19   4      260.45      240.06     21.24 o
   1  19   4      839.85      800.56     23.53 o
   2  19   4       13.09       -2.02      8.58 o
   3  19   4       40.78       66.41     18.30 o
  -3  20   4       42.49       33.97     12.05 o
  -2  20   4      175.92      156.06     14.33 o
  -1  20   4       81.85       86.40     22.90 o
   0  20   4      101.99      109.61     11.47 o
   1  20   4        2.01       -3.64      8.64 o
   2  20   4        5.02        5.24      8.89 o
   3  20   4       21.69       54.95     17.20 o
  -3  21   4       45.88       38.95     26.42 o
  -2  21   4       42.83       32.16     13.21 o
  -1  21   4      144.25      121.21     16.18 o
   0  21   4       72.83       77.30     11.47 o
   1  21   4       18.58       23.46      9.36 o
   2  21   4      194.72      205.15     20.41 o
   3  21   4       78.62       50.39     19.65 o
  -3  22   4        4.95       -0.16     10.87 o
  -2  22   4       12.17       -5.36     14.96 o
  -1  22   4        3.97        6.40      9.66 o
   0  22   4      415.26      433.62     21.20 o
   1  22   4      103.36       99.62     12.39 o
   2  22   4        0.07       11.04      9.19 o
   3  22   4        5.21       27.21     16.71 o
  -3  23   4        1.90        3.43     12.49 o
  -2  23   4        0.98        7.41     13.09 o
  -1  23   4       12.90       12.43     11.29 o
   0  23   4      342.69      387.26     20.41 o
   1  23   4        0.95       -1.14      8.29 o
   2  23   4      262.48      280.45     24.72 o
  -3  24   4       47.69       40.04     14.95 o
  -2  24   4        3.49        8.27     12.00 o
  -1  24   4       73.44       58.94     17.31 o
   0  24   4      401.72      437.71     22.04 o
   1  24   4       42.71       23.15      9.40 o
   2  24   4       64.28       54.75     14.73 o
  -2  25   4       17.70       12.14     13.78 o
  -1  25   4        1.05      -13.25      8.83 o
   0  25   4        2.60        7.44      8.75 o
   1  25   4      221.94      219.08     21.12 o
   2  25   4        0.14      -10.47     11.60 o
  -2  26   4       21.17        7.11     13.03 o
  -1  26   4      149.04      182.87     20.14 o
   0  26   4       65.53       47.04     15.39 o
   1  26   4      253.39      297.03     22.30 o
   2  26   4        6.54       13.51     13.86 o
  -2  27   4        5.02       12.67     13.72 o
  -1  27   4        6.93        2.68     11.56 o
   0  27   4        0.41        1.35     12.62 o
   1  27   4        2.46       23.84     10.80 o
   2  27   4        4.22        5.86     13.65 o
  -2  28   4        0.20       -4.76     12.88 o
  -1  28   4       47.50       42.60     14.16 o
   0  28   4       10.49       17.31     10.57 o
   1  28   4        3.18       14.73     10.68 o
  -2  29   4        0.01       -2.63     14.50 o
  -1  29   4        0.28       -0.79     11.40 o
   0  29   4       68.00       96.44     32.32 o
   1  29   4       42.56       50.58     13.01 o
  -1  30   4       19.17        9.65     12.96 o
   0  30   4       10.94       14.32     13.51 o
   1  30   4        1.11       42.33     19.52 o
  -1  31   4       12.83       17.78     21.27 o
   0  31   4       20.84       13.07     14.51 o
  -3   0   5       40.66       29.40      8.83 o
  -1   0   5     1244.03     1238.54     22.16 o
   1   0   5      752.02      732.01     17.33 o
   3   0   5        7.41        7.48     14.50 o
  -4   1   5       50.99       46.75     11.07 o
  -3   1   5      593.86      550.31     12.78 o
  -2   1   5       83.35       94.81      6.25 o
  -1   1   5     1410.61     1406.07     16.85 o
   0   1   5      314.74      336.16      8.21 o
   1   1   5     1753.61     1665.84     19.51 o
   2   1   5      573.31      559.38     11.39 o
   3   1   5      418.30      409.13     26.28 o
   4   1   5       18.06       30.22     14.03 o
  -4   2   5       29.70       18.12      9.04 o
  -3   2   5      256.06      263.78     11.39 o
  -2   2   5      232.21      255.32      9.30 o
  -1   2   5      109.81      104.44      5.72 o
   0   2   5       11.69        7.20      3.08 o
   1   2   5       22.58       18.59      4.15 o
   2   2   5      745.11      727.03     11.76 o
   3   2   5        6.43       39.40     11.40 o
   4   2   5       12.60       24.08     12.23 o
  -4   3   5       27.79       17.97      8.72 o
  -3   3   5      159.75      158.83      9.31 o
  -2   3   5       70.01       94.41      6.36 o
  -1   3   5     1243.74     1236.26     16.56 o
   0   3   5     1646.83     1689.19     20.61 o
   1   3   5      833.14      786.36     12.80 o
   2   3   5      623.68      608.01     15.51 o
   3   3   5      689.30      651.84     28.43 o
   4   3   5        0.42       -6.68     10.29 o
  -4   4   5       53.41       64.36     10.16 o
  -3   4   5      582.97      529.86     21.45 o
  -2   4   5      312.11      320.75     12.27 o
  -1   4   5      180.95      202.57      7.44 o
   0   4   5     1117.08     1302.81     17.78 o
   1   4   5      367.89      407.99     10.16 o
   2   4   5      285.28      315.20     15.71 o
   3   4   5       85.44      100.00     14.83 o
   4   4   5       32.45       49.10     12.89 o
  -4   5   5        6.62       -0.62      7.56 o
  -3   5   5        3.99       13.98      7.62 o
  -2   5   5       46.33       62.53      6.63 o
  -1   5   5       17.15       17.60      4.03 o
   0   5   5      683.28      743.99     14.05 o
   1   5   5     1931.96     1989.20     23.50 o
   2   5   5      221.09      237.25     10.00 o
   3   5   5       18.36       25.46     10.90 o
   4   5   5        9.36       19.17     11.57 o
  -4   6   5       89.98       81.53     15.16 o
  -3   6   5      175.31      199.34     11.75 o
  -2   6   5      129.96      115.00      7.26 o
  -1   6   5     1726.01     1734.06     22.60 o
   0   6   5        9.55       13.21      3.93 o
   1   6   5      354.25      386.42     10.85 o
   2   6   5      447.75      447.30     12.05 o
   3   6   5        1.91       -7.19      8.63 o
   4   6   5       46.85       50.06     14.96 o
  -4   7   5       10.82        9.38     11.33 o
  -3   7   5       80.72       93.80     11.34 o
  -2   7   5      142.94      164.80     15.66 o
  -1   7   5     1259.26     1211.98     22.98 o
   0   7   5      748.55      811.91     14.10 o
   1   7   5      233.79      244.40      9.96 o
   2   7   5       12.11       15.43      4.91 o
   3   7   5       58.68       58.63     12.10 o
  -4   8   5        2.11        1.23     15.36 o
  -3   8   5      124.44      121.84     10.17 o
  -2   8   5       33.79       42.94      9.11 o
  -1   8   5        1.69        9.16      5.16 o
   0   8   5     5928.17     6194.94     62.61 o
   1   8   5       63.87       59.62      5.57 o
   2   8   5       79.83       79.68      8.21 o
   3   8   5       65.13       65.94     13.11 o
  -4   9   5       10.93      -12.90     12.09 o
  -3   9   5       29.37       29.24      8.30 o
  -2   9   5      283.17      300.37     20.10 o
  -1   9   5     3098.73     2995.50     47.35 o
   0   9   5      791.14      798.61     18.09 o
   1   9   5     2170.67     2074.88     25.11 o
   2   9   5       74.35       90.40      9.12 o
   3   9   5      148.60      146.49     16.59 o
  -4  10   5       21.65        3.97     11.67 o
  -3  10   5      175.92      192.23     15.95 o
  -2  10   5       81.20       85.58     10.48 o
  -1  10   5       69.30       80.26      9.35 o
   0  10   5      810.32      854.76     20.58 o
   1  10   5       90.92       96.45      9.21 o
   2  10   5        0.30       12.35      5.72 o
   3  10   5        3.96       17.02     10.47 o
  -4  11   5        5.31        2.41     13.03 o
  -3  11   5       94.89      119.32     22.13 o
  -2  11   5        0.08       -1.95      6.50 o
  -1  11   5        4.84       11.18      7.28 o
   0  11   5      107.49      117.80     12.49 o
   1  11   5       18.98       13.75      4.82 o
   2  11   5       48.84       38.42      6.77 o
   3  11   5      435.69      351.45     23.76 o
  -4  12   5       39.03       47.50     17.30 o
  -3  12   5       55.90       53.02     12.28 o
  -2  12   5      897.18      817.22     22.00 o
  -1  12   5        0.21        3.27      6.50 o
   0  12   5      294.61      262.21     22.47 o
   1  12   5       95.33       97.23      7.77 o
   2  12   5      148.15      174.72     11.49 o
   3  12   5       27.24       20.78     12.19 o
  -4  13   5        2.59       -0.04     13.59 o
  -3  13   5       27.55       30.07     12.75 o
  -2  13   5        0.95       -0.41      5.80 o
  -1  13   5      124.21      125.91     12.94 o
   0  13   5       10.43       -4.72      6.74 o
   1  13   5       10.30        6.51      5.29 o
   2  13   5       11.82        9.93      5.02 o
   3  13   5        8.90       16.93     15.66 o
  -4  14   5        3.53       -4.65     14.03 o
  -3  14   5       46.78       43.12     10.79 o
  -2  14   5        2.01       10.97      6.55 o
  -1  14   5      160.19      185.00     15.19 o
   0  14   5       66.02       68.96     10.92 o
   1  14   5       48.75       48.86      7.34 o
   2  14   5      312.88      326.26     13.11 o
   3  14   5       82.59       66.96     17.51 o
  -4  15   5        5.66        3.57     13.73 o
  -3  15   5       50.69       41.64     11.01 o
  -2  15   5       38.98       30.32      7.99 o
  -1  15   5      261.09      260.49     33.05 o
   0  15   5        0.12       -6.44      7.15 o
   1  15   5     1076.71     1087.52     24.72 o
   2  15   5       15.21       -0.73      8.00 o
   3  15   5        1.73        3.43     14.25 o
  -4  16   5        0.22       18.39     16.74 o
  -3  16   5        5.07        9.32      9.27 o
  -2  16   5      168.58      198.77     14.89 o
  -1  16   5       91.94       88.17     12.39 o
   0  16   5      424.75      484.06     28.01 o
   1  16   5        5.41       11.71      6.79 o
   2  16   5        9.17       18.31      9.03 o
   3  16   5        3.40      -11.74     12.63 o
  -3  17   5       11.40       12.22      9.83 o
  -2  17   5       89.41      104.72     12.00 o
  -1  17   5      187.01      173.84     17.72 o
   0  17   5     2207.57     2272.03     40.48 o
   1  17   5      238.74      227.58     20.39 o
   2  17   5      462.79      525.72     26.59 o
   3  17   5       22.44        0.23     13.84 o
  -3  18   5       30.07       37.12     11.14 o
  -2  18   5      231.92      238.66     17.32 o
  -1  18   5      114.87      125.88     14.71 o
   0  18   5     3366.41     3187.64     52.01 o
   1  18   5       83.81       75.37     10.88 o
   2  18   5       38.48       36.49     10.46 o
   3  18   5        0.04       -3.64     15.43 o
  -3  19   5        0.29        3.28      9.95 o
  -2  19   5      237.67      233.65     17.36 o
  -1  19   5      277.82      292.27     26.77 o
   0  19   5      404.91      438.63     18.26 o
   1  19   5        2.50       13.50      7.73 o
   2  19   5        0.37        9.25      9.01 o
   3  19   5       17.49       33.70     20.57 o
  -3  20   5       43.94       51.75     13.20 o
  -2  20   5       79.92       79.16     11.56 o
  -1  20   5      704.97      712.66     27.92 o
   0  20   5      247.52      250.25     28.21 o
   1  20   5        2.96        5.45      7.97 o
   2  20   5        8.18       -5.21      9.25 o
   3  20   5      104.54      102.09     28.76 o
  -3  21   5        8.33       10.36     11.03 o
  -2  21   5        0.88       -9.19     11.23 o
  -1  21   5        7.84       -1.32     12.87 o
   0  21   5       20.24       51.57      9.54 o
   1  21   5      122.37      135.29     16.33 o
   2  21   5       57.52       47.56     11.43 o
  -3  22   5       12.87       12.66     11.45 o
  -2  22   5        5.22        9.47     18.70 o
  -1  22   5       24.47        4.65     10.23 o
   0  22   5     1112.88     1113.65     28.83 o
   1  22   5       15.47       25.79      9.61 o
   2  22   5        0.19        7.62     10.19 o
  -3  23   5       36.31       20.15     12.81 o
  -2  23   5       16.81        4.76     11.73 o
  -1  23   5      268.51      264.82     22.53 o
   0  23   5      479.32      541.97     38.87 o
   1  23   5       17.09       11.11      9.16 o
   2  23   5      180.85      196.09     18.39 o
  -3  24   5      114.97      109.35     17.43 o
  -2  24   5       13.97       29.02     15.43 o
  -1  24   5       28.87       18.50     15.26 o
   0  24   5        8.59        5.00      8.16 o
   1  24   5        0.55        5.41      8.70 o
   2  24   5       25.99        6.34     10.18 o
  -2  25   5       98.30      128.34     22.13 o
  -1  25   5        0.40      -12.78      9.85 o
   0  25   5       66.73       78.30     15.97 o
   1  25   5       60.32       80.59     18.90 o
   2  25   5        0.14       11.16     12.42 o
  -2  26   5       61.15       47.26     29.22 o
  -1  26   5       28.62       53.76     13.91 o
   0  26   5        2.84       12.78     11.11 o
   1  26   5       48.81       60.23     13.50 o
   2  26   5        8.75       -6.54     12.11 o
  -2  27   5       34.58       34.51     39.04 o
  -1  27   5        1.00        4.92     11.82 o
   0  27   5      234.67      255.51     24.42 o
   1  27   5       13.00       18.50     12.48 o
  -2  28   5       17.02       15.76     14.69 o
  -1  28   5        3.82      -11.48     10.46 o
   0  28   5       19.68        6.32     12.87 o
   1  28   5       15.90       14.54     13.21 o
  -1  29   5       29.97       39.72     14.49 o
   0  29   5       88.51       97.78     18.08 o
   1  29   5       65.79       65.88     21.98 o
  -1  30   5      115.40      149.81     20.59 o
   0  30   5      167.76      164.54     24.59 o
  -4   0   6      208.19      236.55     22.92 o
  -2   0   6        7.87       13.09      6.10 o
   0   0   6     2612.82     2506.50     42.51 o
   2   0   6     4473.89     4219.38     61.21 o
  -4   1   6       21.27       14.78      8.65 o
  -3   1   6        4.62        6.96      4.81 o
  -2   1   6       13.39       18.68      4.53 o
  -1   1   6        3.94       -0.99      4.42 o
   0   1   6       19.36       14.55      5.25 o
   1   1   6      189.98      189.17     10.07 o
   2   1   6      392.47      468.93     12.84 o
   3   1   6       18.96       27.61     23.15 o
  -4   2   6        0.95       -0.65      8.01 o
  -3   2   6      119.18      139.27     10.41 o
  -2   2   6       87.20      101.76      6.86 o
  -1   2   6        0.65       -7.46      4.97 o
   0   2   6     1937.87     1925.70     25.48 o
   1   2   6       15.58       20.58      4.96 o
   2   2   6       74.53       76.14     14.44 o
   3   2   6        8.47        5.55     21.98 o
  -4   3   6        0.04        3.35      8.28 o
  -3   3   6        0.25       -3.71      5.03 o
  -2   3   6        1.08       -5.59      3.90 o
  -1   3   6     2834.01     2748.44     39.93 o
   0   3   6     1538.91     1687.82     23.62 o
   1   3   6     1154.25     1097.50     18.30 o
   2   3   6      389.13      387.47     11.74 o
   3   3   6        9.64      -14.00     20.11 o
  -4   4   6       28.84       20.85      9.33 o
  -3   4   6       87.34       94.45      7.94 o
  -2   4   6       80.68       79.65      6.34 o
  -1   4   6       21.24       32.07      6.72 o
   0   4   6       96.08      133.47      8.17 o
   1   4   6      128.44      134.89     10.76 o
   2   4   6       19.26       59.88      6.32 o
   3   4   6      156.06      128.38     19.17 o
  -4   5   6        0.15       -5.95     10.06 o
  -3   5   6      874.78      912.40     21.60 o
  -2   5   6      171.99      202.94     11.36 o
  -1   5   6       49.26       39.29      5.61 o
   0   5   6      575.84      585.72     13.68 o
   1   5   6       25.93       19.88      5.34 o
   2   5   6      623.20      617.64     17.94 o
   3   5   6      119.95      138.64     18.15 o
  -4   6   6       56.39       53.23     11.27 o
  -3   6   6      163.02      180.71     14.65 o
  -2   6   6       11.77       13.08      7.67 o
  -1   6   6      248.99      271.73     13.33 o
   0   6   6      451.03      482.78     14.45 o
   1   6   6        0.84        2.15      4.22 o
   2   6   6      281.12      293.74     10.54 o
   3   6   6       61.07       46.70     13.54 o
  -4   7   6        2.45        1.60      8.93 o
  -3   7   6      315.62      344.03     18.51 o
  -2   7   6        1.28        2.25      5.34 o
  -1   7   6     1961.97     1994.47     33.05 o
   0   7   6       85.88       83.89      6.35 o
   1   7   6      114.95      127.04     10.63 o
   2   7   6       43.45       40.86      5.73 o
   3   7   6       39.49       52.29     13.39 o
  -4   8   6      101.23       55.14     14.86 o
  -3   8   6      212.89      211.38     15.47 o
  -2   8   6       10.50        5.98      5.59 o
  -1   8   6      207.11      228.25     14.56 o
   0   8   6     1378.45     1349.12     29.80 o
   1   8   6      518.93      525.35     13.95 o
   2   8   6      295.89      324.60     17.49 o
   3   8   6       76.73       59.70     19.40 o
  -4   9   6        2.21       -5.88     16.13 o
  -3   9   6      486.98      428.39     19.59 o
  -2   9   6       84.61       92.51      8.57 o
  -1   9   6       84.67       92.91     20.58 o
   0   9   6      593.29      563.14     17.43 o
   1   9   6      183.27      175.77      9.60 o
   2   9   6      568.48      553.57     14.36 o
   3   9   6       17.91       13.26     11.92 o
  -4  10   6        1.51      -11.22     19.17 o
  -3  10   6       54.26       52.28     12.98 o
  -2  10   6       20.96       18.27      7.38 o
  -1  10   6      757.04      751.54     22.29 o
   0  10   6       26.53       29.12      7.12 o
   1  10   6        7.17        1.22      4.92 o
   2  10   6      583.81      572.49     14.25 o
   3  10   6       12.22       -2.46      9.34 o
  -4  11   6       16.22       -7.37     25.95 o
  -3  11   6       26.38       42.79     11.04 o
  -2  11   6      130.80      172.26     20.88 o
  -1  11   6      444.16      457.21     20.04 o
   0  11   6      197.78      206.27     12.93 o
   1  11   6      104.44      119.22      9.78 o
   2  11   6        0.32        8.50      5.01 o
   3  11   6        2.55       -6.02     10.40 o
  -4  12   6        2.28       13.67     14.35 o
  -3  12   6       82.60       69.41     18.12 o
  -2  12   6        5.15        2.27      6.45 o
  -1  12   6      161.73      159.98     16.81 o
   0  12   6      751.25      756.28     23.41 o
   1  12   6      174.13      178.93     10.63 o
   2  12   6      231.63      222.88     11.42 o
   3  12   6      115.01      104.43     16.54 o
  -4  13   6        9.50       17.51     15.16 o
  -3  13   6        9.36        3.61      9.45 o
  -2  13   6      133.94      164.73     13.63 o
  -1  13   6      456.64      417.23     35.12 o
   0  13   6      491.41      464.25     20.73 o
   1  13   6       33.58       23.76      6.39 o
   2  13   6      162.20      180.43     16.67 o
   3  13   6        3.97       -1.05     10.95 o
  -4  14   6       16.12       -1.59     14.19 o
  -3  14   6       15.34       24.07     10.28 o
  -2  14   6        9.12        5.27      7.08 o
  -1  14   6       18.52       13.64      8.26 o
   0  14   6       16.20       29.17      8.47 o
   1  14   6      106.85      106.33      9.28 o
   2  14   6      494.69      444.23     23.76 o
   3  14   6       40.68       60.24     18.25 o
  -3  15   6       16.83       30.23     11.43 o
  -2  15   6      265.20      292.93     32.12 o
  -1  15   6      434.50      451.77     32.71 o
   0  15   6      136.49      177.25     17.18 o
   1  15   6       93.95       87.80      9.25 o
   2  15   6       75.15      109.18     13.32 o
   3  15   6       25.90        7.89     22.21 o
  -3  16   6       42.36       24.63     10.47 o
  -2  16   6        1.83        4.51      7.66 o
  -1  16   6      637.87      579.40     23.97 o
   0  16   6     1140.56     1145.22     35.40 o
   1  16   6      142.39      168.21     12.68 o
   2  16   6      113.83      103.62     13.93 o
   3  16   6        3.42       -8.65     31.80 o
  -3  17   6        0.21        2.06     10.51 o
  -2  17   6       10.20        8.62     10.64 o
  -1  17   6      238.52      262.79     20.17 o
   0  17   6      108.51       75.07     13.07 o
   1  17   6      183.18      184.56     13.14 o
   2  17   6        0.04       -2.59      8.69 o
   3  17   6       48.46       32.78     36.24 o
  -3  18   6      142.19      114.59     16.22 o
  -2  18   6       49.61       40.17     10.45 o
  -1  18   6       68.09       89.95     13.90 o
   0  18   6       70.46       74.10     13.34 o
   1  18   6      281.38      301.23     30.36 o
   2  18   6      202.58      191.41     17.42 o
   3  18   6      100.97       81.03     20.66 o
  -3  19   6        0.61        4.93     12.50 o
  -2  19   6       39.86       45.97     10.38 o
  -1  19   6      234.14      262.32     20.77 o
   0  19   6       15.24       13.29     10.19 o
   1  19   6        9.67       15.10      9.61 o
   2  19   6       12.56       -0.06      9.30 o
  -3  20   6       11.29        8.47     11.71 o
  -2  20   6        0.27       -8.15     11.37 o
  -1  20   6      101.94      111.33     15.60 o
   0  20   6        0.17       17.03     10.43 o
   1  20   6      247.29      239.69     17.39 o
   2  20   6        0.00       -2.15      9.13 o
  -3  21   6       33.98       28.28     12.07 o
  -2  21   6       84.93       77.27     18.71 o
  -1  21   6      753.51      771.01     30.65 o
   0  21   6      108.70       95.45     17.76 o
   1  21   6      248.11      275.25     24.12 o
   2  21   6        8.01        5.57     10.79 o
  -3  22   6       45.58       28.30     13.50 o
  -2  22   6        1.14       -4.78     11.56 o
  -1  22   6       20.13       17.98     11.25 o
   0  22   6      103.78      103.41     16.46 o
   1  22   6       14.43       18.63      9.55 o
   2  22   6        1.35       12.02     10.63 o
  -3  23   6        3.35       -5.86     10.96 o
  -2  23   6       46.31       40.76     15.86 o
  -1  23   6        6.50        0.23      9.89 o
   0  23   6        3.95       -1.70     14.18 o
   1  23   6       46.74       68.52     12.16 o
   2  23   6       40.10       20.00     14.55 o
  -2  24   6       40.25       19.09     13.98 o
  -1  24   6      245.54      190.13     20.43 o
   0  24   6       86.32       58.37     14.83 o
   1  24   6       37.37       35.35     20.10 o
   2  24   6       86.19       76.65     16.58 o
  -2  25   6       13.89       27.36     16.24 o
  -1  25   6       11.94       13.86     10.79 o
   0  25   6        4.07      -10.58     10.14 o
   1  25   6       12.12       30.50     15.07 o
  -2  26   6        0.54       -0.35     13.78 o
  -1  26   6       39.82       27.10     12.99 o
   0  26   6        0.95        8.47     12.20 o
   1  26   6      348.15      364.04     28.90 o
  -2  27   6        2.86       17.80     15.70 o
  -1  27   6       34.59       36.66     13.63 o
   0  27   6       43.57       32.36     24.05 o
   1  27   6       38.81       28.39     13.81 o
  -1  28   6        3.93       -7.60     18.10 o
   0  28   6       41.50       24.26     19.63 o
   1  28   6       11.61       19.18     18.33 o
  -1  29   6       19.73       21.30     15.27 o
   0  29   6       58.64       60.37     26.24 o
  -3   0   7       40.75       37.75     10.38 o
  -1   0   7      602.42      627.59     34.08 o
   1   0   7     1407.93     1334.44     31.32 o
   3   0   7       21.58       22.91     18.70 o
  -4   1   7        0.16        9.83      8.65 o
  -3   1   7       63.66       69.18      8.15 o
  -2   1   7       70.36       73.82     10.07 o
  -1   1   7      140.67      165.33     10.57 o
   0   1   7      221.93      221.97     15.18 o
   1   1   7     1169.32     1151.04     20.51 o
   2   1   7     1141.24     1081.84     19.39 o
   3   1   7      188.77      181.74     30.16 o
  -4   2   7      134.04      134.37     18.42 o
  -3   2   7        1.85        5.71      5.92 o
  -2   2   7       65.71       62.42      8.64 o
  -1   2   7      581.27      600.70     16.23 o
   0   2   7     1191.02     1202.54     23.58 o
   1   2   7      760.90      730.18     16.37 o
   2   2   7       30.13       19.58      5.79 o
   3   2   7        3.23       32.29     13.72 o
  -4   3   7        1.90        2.47      9.13 o
  -3   3   7       17.97       16.48      6.37 o
  -2   3   7      323.68      349.63     14.18 o
  -1   3   7        2.75       -4.36      5.65 o
   0   3   7      950.34      962.35     21.00 o
   1   3   7       34.54       29.27      6.26 o
   2   3   7       13.67       11.53      5.33 o
   3   3   7       21.31       16.21     12.70 o
  -4   4   7       56.15       69.43     11.90 o
  -3   4   7        4.32       -5.25      5.61 o
  -2   4   7      215.90      248.77     13.33 o
  -1   4   7      196.72      211.61     12.94 o
   0   4   7      591.18      580.59     16.54 o
   1   4   7      152.90      158.62      9.30 o
   2   4   7       21.70       22.20      6.14 o
   3   4   7       78.71       75.33     16.83 o
  -4   5   7        5.66       -3.75      8.84 o
  -3   5   7        8.37        8.94      6.77 o
  -2   5   7        0.27       -8.15      7.03 o
  -1   5   7     1663.52     1763.04     32.04 o
   0   5   7       28.55       41.13      7.17 o
   1   5   7        0.30        5.72      5.09 o
   2   5   7      542.06      519.92     18.42 o
   3   5   7       62.75       53.99     15.37 o
  -4   6   7      121.37       97.88     13.70 o
  -3   6   7        1.62       -5.61      6.17 o
  -2   6   7      457.25      470.18     16.72 o
  -1   6   7      222.27      276.43     14.53 o
   0   6   7      929.70      922.79     26.45 o
   1   6   7      181.33      225.53     11.09 o
   2   6   7      235.50      250.85     17.08 o
   3   6   7       36.39       19.79     12.65 o
  -4   7   7       12.81        0.72     10.02 o
  -3   7   7       79.18       74.25      9.62 o
  -2   7   7       50.92       46.21      7.66 o
  -1   7   7       25.74       23.39      6.87 o
   0   7   7      111.54       99.38      7.76 o
   1   7   7      419.23      426.05     15.75 o
   2   7   7      159.49      165.66     10.74 o
   3   7   7        3.44       15.09     14.03 o
  -4   8   7       74.77       58.36     11.50 o
  -3   8   7       44.36       29.96      7.88 o
  -2   8   7      174.70      208.31     17.81 o
  -1   8   7       66.33       59.34      8.47 o
   0   8   7       33.33       36.13      6.09 o
   1   8   7        6.21       -0.85      5.02 o
   2   8   7      251.78      262.77     13.28 o
   3   8   7        1.19       25.79     13.54 o
  -4   9   7       20.92       12.59     19.91 o
  -3   9   7       42.51       33.66      9.47 o
  -2   9   7      289.93      325.84     17.32 o
  -1   9   7        8.83       -1.49      5.93 o
   0   9   7        7.97       10.92      6.28 o
   1   9   7      164.70      162.04     10.40 o
   2   9   7       36.65       38.32      6.96 o
   3   9   7      211.29      217.06     24.44 o
  -4  10   7        0.17        0.86      8.32 o
  -3  10   7       32.46       35.50     10.23 o
  -2  10   7       65.99       77.26     10.05 o
  -1  10   7        0.07        5.06      6.26 o
   0  10   7       44.48       54.39      8.61 o
   1  10   7       19.24       19.02      6.23 o
   2  10   7        1.52       -7.35      7.49 o
   3  10   7       23.14        5.07     12.18 o
  -4  11   7       19.19       12.93     12.49 o
  -3  11   7        0.18        3.63      8.96 o
  -2  11   7       22.92       17.91     13.59 o
  -1  11   7      687.96      749.94     23.86 o
   0  11   7        8.71       15.52      6.87 o
   1  11   7      667.24      676.90     19.80 o
   2  11   7        6.88       -3.62      7.63 o
   3  11   7       39.87       26.29     15.37 o
  -4  12   7       31.55       33.71     11.51 o
  -3  12   7       38.61       33.93     11.81 o
  -2  12   7      340.49      348.80     20.41 o
  -1  12   7      252.08      250.55     16.90 o
   0  12   7     1163.31     1141.30     26.80 o
   1  12   7       17.73       43.88      8.43 o
   2  12   7      217.25      236.79     15.82 o
   3  12   7        0.04       -7.20     12.91 o
  -3  13   7       53.72       37.86     14.33 o
  -2  13   7        1.70       -9.07      7.43 o
  -1  13   7      541.42      547.54     23.15 o
   0  13   7       51.89       45.70     10.98 o
   1  13   7       11.07       15.09      8.38 o
   2  13   7      114.51      115.97     13.66 o
   3  13   7        0.35       -6.39     12.81 o
  -3  14   7        2.59       27.00     10.89 o
  -2  14   7        4.75        3.70      9.58 o
  -1  14   7      875.41      899.24     30.70 o
   0  14   7      128.59      118.98     11.94 o
   1  14   7      340.56      354.96     18.89 o
   2  14   7       89.21      104.33     15.66 o
   3  14   7        1.90       12.16     19.64 o
  -3  15   7       97.22       63.55     26.66 o
  -2  15   7       34.15       20.44      9.17 o
  -1  15   7     1416.86     1436.72     40.01 o
   0  15   7      125.41      117.25     13.39 o
   1  15   7       22.47       20.57      8.04 o
   2  15   7      146.28      150.11     15.74 o
   3  15   7       47.95       41.15     23.85 o
  -3  16   7       10.24       -4.40     11.07 o
  -2  16   7       40.50       70.97     12.17 o
  -1  16   7       25.45       31.54     12.61 o
   0  16   7        1.08        0.67      8.67 o
   1  16   7       15.74       14.26      8.85 o
   2  16   7       29.11       39.70     12.10 o
  -3  17   7       54.84       39.90     13.01 o
  -2  17   7      163.55      163.64     16.23 o
  -1  17   7      146.72      159.26     17.37 o
   0  17   7        0.84        3.55      9.63 o
   1  17   7      131.85      145.85     15.02 o
   2  17   7      319.19      298.23     30.40 o
  -3  18   7       15.50       14.35     11.87 o
  -2  18   7       71.40       71.31     27.83 o
  -1  18   7      298.32      302.37     22.88 o
   0  18   7      130.01      131.15     16.45 o
   1  18   7       22.08        9.92      9.55 o
   2  18   7       82.96       86.86     14.24 o
  -3  19   7        9.06       -3.91     13.82 o
  -2  19   7        4.31       -2.43     12.40 o
  -1  19   7      213.89      198.60     31.11 o
   0  19   7        0.19        1.49     13.65 o
   1  19   7        3.74       12.65      8.34 o
   2  19   7        5.18        2.27     10.41 o
  -3  20   7        1.46       -0.06     11.68 o
  -2  20   7       36.36       40.02     21.51 o
  -1  20   7       46.67       26.31     11.72 o
   0  20   7       41.47       21.06     11.59 o
   1  20   7      335.94      386.78     19.67 o
   2  20   7       49.36       60.62     20.35 o
  -3  21   7       18.03       11.24     12.38 o
  -2  21   7      116.70      147.33     24.78 o
  -1  21   7      453.78      447.76     28.20 o
   0  21   7        0.03       12.32     11.31 o
   1  21   7       90.40       90.63     14.04 o
   2  21   7        5.59       15.35     14.31 o
  -2  22   7       83.25       73.30     19.21 o
  -1  22   7      153.39      115.96     21.27 o
   0  22   7       22.01       11.08     11.49 o
   1  22   7        0.13       -1.16      9.77 o
   2  22   7       18.89       18.40     17.93 o
  -2  23   7      109.74       86.91     28.99 o
  -1  23   7        9.68       22.68     11.70 o
   0  23   7       19.97       17.86     11.97 o
   1  23   7        2.31       17.26     10.54 o
   2  23   7       16.54       25.25     22.44 o
  -2  24   7       12.74       23.85     15.31 o
  -1  24   7      324.25      330.99     26.66 o
   0  24   7       16.54        9.73     11.84 o
   1  24   7       69.08       50.22     13.31 o
  -2  25   7       13.25       10.58     16.44 o
  -1  25   7       79.88       60.25     15.52 o
   0  25   7       61.51       47.29     14.99 o
   1  25   7       10.98        8.81     11.57 o
  -2  26   7       67.55       38.40     21.74 o
  -1  26   7       20.91       47.85     15.17 o
   0  26   7       28.19       18.17     13.70 o
   1  26   7       31.51       35.93     18.75 o
  -1  27   7      167.35      193.17     22.14 o
   0  27   7       26.59       -6.69     13.53 o
  -1  28   7       82.63      114.23     18.62 o
   0  28   7        9.49       -4.36     12.96 o
  -4   0   8        4.43      -10.35     16.13 o
  -2   0   8      826.63      809.55     27.51 o
   0   0   8     1766.59     1730.34     46.46 o
   2   0   8        2.08       -5.77      8.25 o
  -4   1   8        0.10       -2.71     13.03 o
  -3   1   8        7.43       -0.08      6.00 o
  -2   1   8       51.03       54.56      8.43 o
  -1   1   8      906.87      939.93     21.65 o
   0   1   8      211.63      244.04     13.73 o
   1   1   8      227.28      303.16     15.49 o
   2   1   8       21.00       27.87      7.05 o
   3   1   8        5.86        3.38     16.83 o
  -4   2   8       27.85       22.50     10.57 o
  -3   2   8       19.32       19.91      6.81 o
  -2   2   8       13.43       13.46      9.15 o
  -1   2   8      205.81      198.98     12.38 o
   0   2   8      152.49      135.50     10.91 o
   1   2   8     2553.61     2486.42     38.64 o
   2   2   8       63.39       57.93      8.19 o
   3   2   8        6.44       26.93     14.83 o
  -4   3   8       34.39       20.84      8.69 o
  -3   3   8        3.77       18.12      6.96 o
  -2   3   8        0.37       -3.97      6.02 o
  -1   3   8      220.08      215.81     14.03 o
   0   3   8        1.19       -8.78      5.85 o
   1   3   8      551.33      576.69     21.59 o
   2   3   8       13.15       18.72      6.96 o
   3   3   8      216.91      190.73     23.60 o
  -4   4   8        4.03       14.62      8.70 o
  -3   4   8        2.69        4.89      6.63 o
  -2   4   8      103.04       99.63     12.45 o
  -1   4   8        1.17       -3.17      5.93 o
   0   4   8       63.60       48.47      8.04 o
   1   4   8        0.09      -13.64      9.10 o
   2   4   8        1.23        7.93      6.42 o
   3   4   8       10.84        8.76     12.65 o
  -4   5   8        2.57        0.50      8.17 o
  -3   5   8       16.08       15.15      7.02 o
  -2   5   8       50.69       63.57      9.45 o
  -1   5   8      482.72      489.67     23.62 o
   0   5   8       14.98       28.76      7.24 o
   1   5   8      369.75      338.24     17.98 o
   2   5   8       10.48       12.03      6.53 o
   3   5   8        1.25        1.87     12.56 o
  -4   6   8        0.01        7.06      8.50 o
  -3   6   8        0.45        3.24      6.68 o
  -2   6   8      183.73      181.35     15.47 o
  -1   6   8      317.17      332.95     17.06 o
   0   6   8      406.38      435.80     21.05 o
   1   6   8      423.75      420.24     18.96 o
   2   6   8      118.58      100.31     11.50 o
   3   6   8       92.62       94.52     41.85 o
  -4   7   8       77.56       64.52     10.72 o
  -3   7   8       28.14       35.99      8.66 o
  -2   7   8      142.68      151.66     12.96 o
  -1   7   8        7.71        7.49      6.70 o
   0   7   8        1.20       12.23      6.57 o
   1   7   8      241.84      241.76     14.08 o
   2   7   8       33.66       51.04      9.44 o
   3   7   8       23.38       25.29     25.48 o
  -4   8   8       47.52       31.12      9.20 o
  -3   8   8       44.00       42.78     10.22 o
  -2   8   8      262.77      261.09     12.31 o
  -1   8   8      238.54      244.25     15.29 o
   0   8   8        7.42        9.35      5.83 o
   1   8   8       35.36       57.50     11.19 o
   2   8   8       82.94       59.45     10.56 o
   3   8   8       10.66        5.10     14.38 o
  -4   9   8       24.34        9.61      8.76 o
  -3   9   8        0.02        7.96      7.53 o
  -2   9   8      334.40      360.03     17.42 o
  -1   9   8       19.75        1.73      6.60 o
   0   9   8        5.12        5.62      5.74 o
   1   9   8        6.54        4.59      6.75 o
   2   9   8       81.30       73.94     11.40 o
   3   9   8       10.95       24.93     17.53 o
  -3  10   8       13.44       15.25      8.42 o
  -2  10   8      193.59      189.48     16.31 o
  -1  10   8       71.96       76.35     13.03 o
   0  10   8       99.19       97.18     11.35 o
   1  10   8      431.77      399.34     18.09 o
   2  10   8        2.80       24.14      8.97 o
   3  10   8        5.31       -5.85     17.07 o
  -3  11   8       16.51        3.00      8.10 o
  -2  11   8       13.95       13.75      7.03 o
  -1  11   8      117.73      116.73     11.94 o
   0  11   8      196.12      214.76     18.97 o
   1  11   8      268.85      322.47     16.73 o
   2  11   8       86.25      104.32     12.88 o
   3  11   8       72.68       99.51     32.03 o
  -3  12   8       20.15       23.93     16.84 o
  -2  12   8        0.01       -5.38      8.31 o
  -1  12   8        5.34       -2.56      7.12 o
   0  12   8        0.31        2.44      6.84 o
   1  12   8      937.49      928.06     25.89 o
   2  12   8      109.84       91.15     13.65 o
  -3  13   8        2.94        6.71     10.23 o
  -2  13   8      352.43      398.52     51.17 o
  -1  13   8      287.13      269.17     21.59 o
   0  13   8      243.02      250.76     16.42 o
   1  13   8      290.42      333.47     18.94 o
   2  13   8        0.13       -0.24     13.83 o
  -3  14   8        7.15        8.76     10.64 o
  -2  14   8      128.24      133.98     15.69 o
  -1  14   8      137.86      111.04     17.82 o
   0  14   8      357.91      357.73     22.87 o
   1  14   8       15.57       19.94     11.91 o
   2  14   8       36.67       27.63     12.44 o
  -3  15   8        2.82       -1.88     10.40 o
  -2  15   8       55.66       17.92     15.24 o
  -1  15   8        1.90       -9.46      8.18 o
   0  15   8       27.12       21.64     10.67 o
   1  15   8      171.99      187.01     15.06 o
   2  15   8       77.29       71.99     14.93 o
  -3  16   8       37.15       26.04     12.96 o
  -2  16   8        0.34        1.66     10.75 o
  -1  16   8       22.01       11.95     10.21 o
   0  16   8        8.53       -1.28      7.52 o
   1  16   8       12.85       48.54     12.91 o
   2  16   8        0.29      -11.11     14.25 o
  -3  17   8        0.03       -4.44     11.58 o
  -2  17   8       92.65       67.33     17.15 o
  -1  17   8        6.13       11.35     10.63 o
   0  17   8        4.78       -2.53      9.64 o
   1  17   8       20.99       40.51     12.35 o
   2  17   8        5.11       -3.72     15.20 o
  -3  18   8       51.86       41.07     13.97 o
  -2  18   8      147.35      149.43     23.47 o
  -1  18   8      166.67      215.61     20.18 o
   0  18   8      245.82      259.87     21.60 o
   1  18   8        9.26       -4.91     10.73 o
   2  18   8        3.31       13.48     14.88 o
  -3  19   8        8.57       -0.99     12.12 o
  -2  19   8      114.03      112.17     42.08 o
  -1  19   8       41.88       49.62     13.48 o
   0  19   8       90.13       91.64     13.58 o
   1  19   8        5.97        7.70      9.32 o
   2  19   8       12.72       19.17     23.85 o
  -3  20   8        1.77        5.19     12.69 o
  -2  20   8        1.77       33.95     16.13 o
  -1  20   8       29.43       13.76     11.80 o
   0  20   8       93.54       90.70     16.37 o
   1  20   8       15.94       12.71     10.45 o
   2  20   8      171.17      149.63     32.73 o
  -2  21   8      238.59      223.82     32.50 o
  -1  21   8        0.00       -2.71      9.77 o
   0  21   8       56.17       50.17     14.14 o
   1  21   8      150.10      141.97     16.93 o
  -2  22   8        1.29       -1.40     13.56 o
  -1  22   8        0.95        9.27     14.35 o
   0  22   8        0.16       -9.99     10.28 o
   1  22   8        2.44       10.02     12.89 o
  -2  23   8        0.79       12.90     20.81 o
  -1  23   8        6.97        7.67     12.05 o
   0  23   8      239.76      310.80     26.87 o
   1  23   8       23.40      -11.91     12.01 o
  -2  24   8       87.78       90.61     52.14 o
  -1  24   8       37.13       30.10     13.52 o
   0  24   8      207.06      258.84     25.24 o
   1  24   8        5.26       -1.58     13.80 o
  -1  25   8       34.57       23.08     20.79 o
   0  25   8        9.05       -4.17     13.03 o
  -1  26   8        3.16        3.14     12.33 o
   0  26   8        7.42       10.05     13.53 o
  -3   0   9       24.99       23.91     10.94 o
  -1   0   9      450.84      495.43     56.49 o
   1   0   9       30.91        3.90     10.33 o
   3   0   9        2.04       31.80     22.91 o
  -4   1   9        0.10      -11.84      7.89 o
  -3   1   9       11.16       11.22      7.26 o
  -2   1   9        1.09        6.83      6.59 o
  -1   1   9      397.10      413.19     18.07 o
   0   1   9       69.79       62.64     10.18 o
   1   1   9      183.68      176.65     13.08 o
   2   1   9       40.60       61.21     15.51 o
   3   1   9        3.11      -16.76     12.73 o
  -4   2   9        0.01       -4.08      8.24 o
  -3   2   9        3.15       11.38      7.17 o
  -2   2   9      529.18      498.68     20.26 o
  -1   2   9       11.38       14.12      6.94 o
   0   2   9       63.72       48.37     10.14 o
   1   2   9       49.04       41.65      8.58 o
   2   2   9      217.58      235.55     19.58 o
   3   2   9        0.03       33.45     18.47 o
  -4   3   9        2.41        2.93      8.97 o
  -3   3   9       23.95       24.41      7.89 o
  -2   3   9       90.15      105.34     10.80 o
  -1   3   9       53.81       44.34      9.06 o
   0   3   9      413.80      430.22     19.01 o
   1   3   9      262.03      279.46     15.91 o
   2   3   9      226.21      280.46     21.30 o
   3   3   9       11.65       24.00     16.44 o
  -3   4   9       23.72       23.89      7.85 o
  -2   4   9       95.85       99.63     10.54 o
  -1   4   9      113.99      113.20     11.70 o
   0   4   9     1195.91     1174.96     26.56 o
   1   4   9     1027.24      968.35     26.06 o
   2   4   9      132.37      111.72     14.99 o
   3   4   9        0.03       19.91     16.34 o
  -3   5   9        7.28       10.17      7.33 o
  -2   5   9        3.36        2.20      6.50 o
  -1   5   9       41.77       47.06     10.60 o
   0   5   9       87.67       89.66     11.34 o
   1   5   9       56.27       74.49      9.91 o
   2   5   9       14.95       25.74     14.17 o
  -3   6   9       26.89       42.90      8.91 o
  -2   6   9        1.85        1.48      6.87 o
  -1   6   9       78.51       69.36     12.14 o
   0   6   9        1.24      -10.47      7.03 o
   1   6   9       34.80       15.83      9.54 o
   2   6   9      185.55      196.89     30.17 o
  -3   7   9        6.23       10.39      7.18 o
  -2   7   9        1.64        3.64      5.92 o
  -1   7   9      188.80      184.55     17.83 o
   0   7   9        0.06       -1.15      8.43 o
   1   7   9      109.61       94.08     12.44 o
   2   7   9       81.65       83.18     25.58 o
  -3   8   9        5.56       -3.94      7.39 o
  -2   8   9       78.08       72.55      9.95 o
  -1   8   9       14.29       11.23      7.84 o
   0   8   9      427.30      404.47     18.72 o
   1   8   9       96.29      104.26     10.96 o
   2   8   9        4.84        3.85     13.20 o
  -3   9   9       53.13       47.72     11.20 o
  -2   9   9       11.47        4.63      7.32 o
  -1   9   9      401.31      400.86     20.57 o
   0   9   9        0.01       34.98      9.34 o
   1   9   9      180.80      234.95     22.31 o
   2   9   9        0.14        9.16     11.74 o
  -3  10   9       26.48       18.80      9.92 o
  -2  10   9       20.60       17.99      8.67 o
  -1  10   9       54.59       51.43     13.94 o
   0  10   9      246.80      199.47     15.53 o
   1  10   9        3.35       15.12      7.87 o
   2  10   9       14.31       49.29     16.93 o
  -3  11   9       52.42       57.64     11.39 o
  -2  11   9      382.47      385.64     19.48 o
  -1  11   9       13.24       -1.52      8.22 o
   0  11   9       85.60       82.17     11.37 o
   1  11   9        2.28        2.56      7.50 o
   2  11   9        3.67        0.35     12.79 o
  -3  12   9       26.73       28.85     10.48 o
  -2  12   9      288.99      316.23     17.94 o
  -1  12   9       46.21       37.92      9.56 o
   0  12   9        0.74        3.66      7.84 o
   1  12   9       17.82        7.51      8.74 o
   2  12   9      114.85       99.48     32.54 o
  -3  13   9        3.86       -2.47      9.26 o
  -2  13   9       20.16       23.27      9.62 o
  -1  13   9        0.37      -11.25      7.50 o
   0  13   9       10.56       12.50      8.30 o
   1  13   9        0.04       14.52      9.14 o
   2  13   9        0.38        0.91     15.97 o
  -3  14   9       29.90        8.79      9.72 o
  -2  14   9        3.32        1.92      8.84 o
  -1  14   9        4.03        2.87      7.91 o
   0  14   9      242.79      218.91     16.74 o
   1  14   9      145.48      134.47     14.19 o
   2  14   9      163.79      129.52     31.33 o
  -3  15   9        2.84        2.86      9.95 o
  -2  15   9      451.28      464.69     29.74 o
  -1  15   9      136.90      133.81     18.20 o
   0  15   9        6.13       11.06      8.50 o
   1  15   9      498.10      521.09     25.23 o
   2  15   9       41.21       58.45     28.06 o
  -3  16   9       23.26        6.08     12.00 o
  -2  16   9       89.83       50.03     16.97 o
  -1  16   9        1.58       -3.22      8.32 o
   0  16   9        0.87        0.42      8.55 o
   1  16   9       83.73      101.12     16.17 o
   2  16   9        0.20        3.74     23.38 o
  -3  17   9        1.67        3.59     12.12 o
  -2  17   9       44.18       36.92     15.71 o
  -1  17   9       31.15       15.87      9.51 o
   0  17   9      211.59      223.22     17.52 o
   1  17   9       13.81       26.63      9.69 o
   2  17   9       16.82       25.25     23.38 o
  -2  18   9       53.35       75.62     19.71 o
  -1  18   9        9.18       14.02      9.14 o
   0  18   9       72.88       62.21     12.69 o
   1  18   9       93.23      100.49     16.81 o
  -2  19   9        4.47       13.49     15.68 o
  -1  19   9        9.40        3.36     11.22 o
   0  19   9        0.36       -4.93      9.43 o
   1  19   9        9.50       23.34     11.74 o
  -2  20   9        0.72       20.51     15.66 o
  -1  20   9        6.18        1.40     11.88 o
   0  20   9        5.70       -1.80      9.89 o
   1  20   9       71.47       78.16     15.97 o
  -2  21   9       15.74       30.67     17.07 o
  -1  21   9        4.34       11.40     11.13 o
   0  21   9        7.22        7.35     10.73 o
   1  21   9        0.22       -6.14     10.58 o
  -2  22   9        7.70       -0.84     14.38 o
  -1  22   9       39.08       29.40     14.06 o
   0  22   9        0.23        7.21     11.10 o
   1  22   9      140.72      169.96     23.32 o
  -1  23   9       31.03       60.93     16.90 o
   0  23   9       67.19      126.17     17.57 o
  -1  24   9        4.47        9.80     13.48 o
   0  24   9        2.85        8.86     11.88 o
  -2   0  10        0.02      -13.36     15.27 o
   0   0  10      313.52      300.42     24.96 o
   2   0  10      232.44      215.56     39.28 o
  -3   1  10       20.90       19.91      8.02 o
  -2   1  10       55.19       53.02      9.63 o
  -1   1  10      110.33      120.67     11.77 o
   0   1  10      601.15      637.58     23.63 o
   1   1  10       21.26       22.25      7.89 o
   2   1  10       49.42      104.87     34.84 o
  -3   2  10        2.23        3.94      7.81 o
  -2   2  10      215.34      196.36     15.76 o
  -1   2  10      277.54      300.42     16.91 o
   0   2  10      584.71      593.10     22.70 o
   1   2  10        4.52       10.96      7.61 o
   2   2  10        0.81        9.52     19.87 o
  -3   3  10       69.70       69.25     10.98 o
  -2   3  10        2.20        5.02      7.61 o
  -1   3  10      300.31      362.48     20.23 o
   0   3  10        8.70        9.51      8.78 o
   1   3  10       25.48       29.59      8.62 o
   2   3  10       34.96       34.16     17.69 o
  -3   4  10        7.43        2.33      7.84 o
  -2   4  10       29.69       21.98      8.43 o
  -1   4  10       15.60        4.14      8.16 o
   0   4  10      111.82      155.21     14.61 o
   1   4  10        3.60        5.27      7.60 o
   2   4  10        0.24       30.13     17.36 o
  -3   5  10      108.32      108.53     14.92 o
  -2   5  10       39.71       29.47      9.87 o
  -1   5  10        1.76       -1.71      7.75 o
   0   5  10      305.47      314.94     17.71 o
   1   5  10      104.10       90.90     14.25 o
   2   5  10        4.83       16.06     16.82 o
  -3   6  10       42.45       47.60     10.56 o
  -2   6  10        1.01       -0.24      7.33 o
  -1   6  10        3.84        1.21      7.85 o
   0   6  10      128.73       98.12     12.00 o
   1   6  10       25.89       21.46      8.61 o
   2   6  10       98.82      100.74     31.09 o
  -3   7  10        0.08        8.20      8.49 o
  -2   7  10        8.16        3.78      8.23 o
  -1   7  10       32.71       21.44      9.19 o
   0   7  10       98.96       98.01     21.54 o
   1   7  10        4.69        5.05      7.71 o
   2   7  10       24.59       15.12     17.44 o
  -3   8  10       18.43       20.33      9.25 o
  -2   8  10       40.02        5.78      8.96 o
  -1   8  10       38.51       24.79      9.53 o
   0   8  10      359.56      391.17     29.81 o
   1   8  10       28.57       33.91      8.94 o
   2   8  10        4.85        5.73     16.03 o
  -3   9  10       12.32        6.43      8.88 o
  -2   9  10        7.87        1.46      8.34 o
  -1   9  10       29.26       42.49     10.53 o
   0   9  10      500.54      498.16     24.31 o
   1   9  10      166.55      164.95     14.03 o
   2   9  10      250.07      207.00     28.08 o
  -3  10  10       28.59       16.01     10.77 o
  -2  10  10      104.89      113.18     12.86 o
  -1  10  10      102.83      107.03     13.01 o
   0  10  10       45.36       51.83     10.91 o
   1  10  10        2.63        4.05      8.07 o
   2  10  10        6.75       24.15     17.77 o
  -3  11  10       54.36       26.38     11.48 o
  -2  11  10       14.65       11.54      8.92 o
  -1  11  10      135.53      145.14     14.68 o
   0  11  10        9.45       -6.86      8.60 o
   1  11  10        0.12       -8.90      7.85 o
   2  11  10        2.37        1.62     24.78 o
  -3  12  10       84.91       39.52     11.93 o
  -2  12  10       14.85       10.61      8.86 o
  -1  12  10       71.00       68.08     12.02 o
   0  12  10        4.83        0.24      8.72 o
   1  12  10        5.04        6.40      9.41 o
   2  12  10       16.84        7.45     16.39 o
  -3  13  10        0.16       -2.97     10.80 o
  -2  13  10        0.53       -9.97      8.32 o
  -1  13  10        2.44       -3.24      8.26 o
   0  13  10      117.15      112.32     15.70 o
   1  13  10        0.30        7.76      9.37 o
   2  13  10      107.72       96.32     31.33 o
  -3  14  10       28.03       19.97     11.95 o
  -2  14  10        8.93       11.65     10.68 o
  -1  14  10       12.72       12.39     13.21 o
   0  14  10       23.56       29.54     13.80 o
   1  14  10        7.56       15.51     13.80 o
  -2  15  10       21.53        5.69     11.30 o
  -1  15  10       31.57       34.37     10.59 o
   0  15  10      195.87      231.84     19.96 o
   1  15  10        9.66       -4.65      9.67 o
  -2  16  10        0.35       16.77     12.62 o
  -1  16  10       73.89       70.45     12.41 o
   0  16  10       47.69       31.79     10.81 o
   1  16  10       35.42       39.94     11.71 o
  -2  17  10       11.83       -0.68     15.70 o
  -1  17  10       75.48       37.67     12.43 o
   0  17  10        1.07        1.98      9.18 o
   1  17  10      159.96      157.08     16.52 o
  -2  18  10        0.10        6.84     11.16 o
  -1  18  10        6.11        0.07     10.41 o
   0  18  10      151.75      153.22     17.81 o
   1  18  10        0.99       -3.45     14.51 o
  -2  19  10        0.38       -5.27     11.57 o
  -1  19  10        0.93       -1.67      9.52 o
   0  19  10        5.34      -12.35     12.22 o
   1  19  10        2.04        3.27     14.26 o
  -2  20  10        5.62       20.15     12.38 o
  -1  20  10       35.14       22.43     11.96 o
   0  20  10        1.58       14.31     11.32 o
  -1  21  10      146.96      114.95     16.58 o
   0  21  10        1.68       -0.12     11.29 o
  -1  22  10        7.38        7.77     10.68 o
   0  22  10        0.34       -2.56     11.98 o
  -3   0  11      196.52      180.39     20.33 o
  -1   0  11       48.10       51.64     14.99 o
   1   0  11      341.59      345.02     34.07 o
  -3   1  11        1.38        0.06      8.35 o
  -2   1  11       13.04       19.28      8.92 o
  -1   1  11      181.14      162.42     14.49 o
   0   1  11        7.86       18.77      8.99 o
   1   1  11      122.91      137.15     13.51 o
   2   1  11        0.92        4.22     17.03 o
  -3   2  11        7.75       10.35      8.65 o
  -2   2  11       63.20       61.04     11.00 o
  -1   2  11       11.21       12.79      8.79 o
   0   2  11      318.67      304.54     18.22 o
   1   2  11       18.05       17.18      9.19 o
   2   2  11        1.14        6.81     17.18 o
  -3   3  11        0.28        3.66      8.94 o
  -2   3  11       44.54       54.60     12.33 o
  -1   3  11        1.74       -4.72      8.68 o
   0   3  11       26.21       24.85      9.17 o
   1   3  11       47.50       37.78     10.01 o
   2   3  11        9.55       11.24     18.47 o
  -3   4  11       20.07       11.81      9.40 o
  -2   4  11       91.20       85.87     14.98 o
  -1   4  11        5.85       -5.16      8.76 o
   0   4  11       16.71       27.45      9.49 o
   1   4  11       77.33       63.08     11.36 o
   2   4  11       13.40       -1.77     16.30 o
  -3   5  11       18.62       25.12     10.13 o
  -2   5  11        6.81        9.10     10.45 o
  -1   5  11       95.57      110.30     14.54 o
   0   5  11       64.78       55.13     11.61 o
   1   5  11        0.11       30.12      9.92 o
   2   5  11       11.59       29.34     18.57 o
  -3   6  11        0.65       -3.53      8.44 o
  -2   6  11       24.59       12.49     10.59 o
  -1   6  11       42.66       69.62     11.89 o
   0   6  11      122.17      111.50     12.90 o
   1   6  11       57.60       66.08     11.34 o
   2   6  11        0.81       29.55     18.31 o
  -3   7  11       21.99       16.77      9.94 o
  -2   7  11       35.66       32.11     10.31 o
  -1   7  11      383.48      370.61     21.95 o
   0   7  11      250.78      275.36     18.06 o
   1   7  11      137.39      139.24     16.62 o
   2   7  11       23.14        7.06     23.85 o
  -3   8  11       33.09       18.52     10.27 o
  -2   8  11        0.90       -1.91      8.46 o
  -1   8  11        0.96        2.41      8.74 o
   0   8  11        4.62        4.51      9.12 o
   1   8  11        6.64        5.54      9.18 o
  -3   9  11       70.64       25.52     16.48 o
  -2   9  11        4.82        0.17     11.18 o
  -1   9  11        4.90       -5.64      8.80 o
   0   9  11        8.81       24.27     14.40 o
   1   9  11       84.35       89.80     12.44 o
  -3  10  11        6.75       20.72     11.84 o
  -2  10  11       13.39       15.81     10.82 o
  -1  10  11        0.41        5.91      9.26 o
   0  10  11       13.67       -0.58      9.37 o
   1  10  11       10.70       12.57      9.30 o
  -2  11  11        1.61        3.25     10.30 o
  -1  11  11      150.69      150.92     15.74 o
   0  11  11        3.30        3.47     11.58 o
   1  11  11      106.60      104.63     14.73 o
  -2  12  11       57.06       39.20     13.41 o
  -1  12  11        2.59       -5.56      9.42 o
   0  12  11      277.27      322.08     38.80 o
   1  12  11       51.20       55.59     12.99 o
  -2  13  11        2.35       13.78     10.74 o
  -1  13  11       14.26       14.67     10.15 o
   0  13  11       11.02       11.04     10.04 o
   1  13  11       13.16        9.92     10.93 o
  -2  14  11        7.11       20.31     11.75 o
  -1  14  11       43.35       41.44     11.05 o
   0  14  11        6.60       16.60     11.01 o
   1  14  11       17.77       21.88     11.60 o
  -2  15  11        9.77        4.16     11.89 o
  -1  15  11       17.64       18.97     11.15 o
   0  15  11       21.09        7.01     10.51 o
   1  15  11        0.11        7.53     11.67 o
  -2  16  11        0.68       -1.25     11.77 o
  -1  16  11        0.07       -5.70      9.87 o
   0  16  11        6.35       -7.37      9.55 o
   1  16  11       13.33       25.51     13.65 o
  -2  17  11        2.36      -10.64     10.84 o
  -1  17  11       10.36      -10.44     10.17 o
   0  17  11       14.17       18.63     11.24 o
  -1  18  11        0.23       10.67     12.01 o
   0  18  11       80.39       93.60     15.22 o
  -1  19  11        3.81        0.39     11.29 o
   0  19  11      195.64      170.96     20.21 o
  -2   0  12        0.38      -15.77     11.48 o
   0   0  12       16.15        2.82     13.03 o
  -2   1  12       43.08       25.80     10.33 o
  -1   1  12        1.59      -13.26      8.84 o
   0   1  12        5.64        7.41      9.56 o
   1   1  12        0.85       24.63     10.03 o
  -2   2  12        6.07        0.37     10.34 o
  -1   2  12        1.15      -13.15      8.77 o
   0   2  12       62.60       74.31     12.48 o
   1   2  12       51.30       35.79     14.29 o
  -2   3  12        5.00       16.60     11.36 o
  -1   3  12      122.84       92.50     13.92 o
   0   3  12        8.34       11.14      9.56 o
   1   3  12       67.37       70.24     13.51 o
  -2   4  12       91.79       91.08     15.05 o
  -1   4  12      140.34      145.23     16.72 o
   0   4  12        8.14       18.81     10.22 o
   1   4  12        2.37       11.31      9.94 o
  -2   5  12       33.10       26.03     16.74 o
  -1   5  12      419.22      383.14     23.45 o
   0   5  12       16.46       19.67     13.80 o
   1   5  12       20.59       36.87     11.16 o
  -2   6  12       35.08       54.18     13.83 o
  -1   6  12       81.83      108.17     15.04 o
   0   6  12       26.86       28.28     13.14 o
   1   6  12      102.30       94.42     13.95 o
  -2   7  12       14.41       32.86     12.29 o
  -1   7  12       22.49       28.31     11.69 o
   0   7  12        4.73        4.67      9.62 o
   1   7  12       12.95       25.12     11.08 o
  -2   8  12       46.10       52.45     13.41 o
  -1   8  12       14.03       31.71     16.05 o
   0   8  12        9.17        3.29     10.28 o
   1   8  12        2.33       20.59     10.60 o
  -2   9  12       35.25       41.91     13.12 o
  -1   9  12       70.32       81.63     13.61 o
   0   9  12        0.59       -9.28      9.67 o
   1   9  12       10.14       30.05     11.14 o
  -2  10  12        4.34       -0.64     11.33 o
  -1  10  12        7.32        9.35     10.56 o
   0  10  12        0.92        1.91     10.61 o
   1  10  12      150.93      154.02     16.18 o
  -2  11  12        6.05        0.55     11.23 o
  -1  11  12        1.60        5.07     10.84 o
   0  11  12        1.85        3.43     10.61 o
  -2  12  12        1.03        0.24     11.40 o
  -1  12  12       32.98       39.25     12.31 o
   0  12  12       23.21       18.63     11.63 o
  -2  13  12       19.76        4.99     11.75 o
  -1  13  12        0.26       20.72     11.59 o
   0  13  12       24.03       23.57     12.37 o
  -1  14  12        0.26      -15.42     10.28 o
   0  14  12       50.33       46.79     14.31 o
  -1  15  12        7.14       15.48     12.60 o
   0  15  12        9.91       15.98     12.16 o
  -1   0  13       68.42       64.67     18.22 o
  -2   1  13       42.05       35.55     15.38 o
  -1   1  13       27.09        8.48     10.61 o
   0   1  13       23.55       21.12     11.74 o
  -2   2  13        1.48        9.12     11.18 o
  -1   2  13        0.37       -2.87     10.74 o
   0   2  13        5.66       11.30     11.06 o
  -2   3  13        0.45        2.55     13.03 o
  -1   3  13        0.24       -0.05     10.65 o
   0   3  13       54.83       73.89     19.10 o
  -2   4  13       29.80       19.87     11.76 o
  -1   4  13        4.47       14.69     11.55 o
   0   4  13       70.37       49.63     13.26 o
  -2   5  13       12.13       18.69     12.27 o
  -1   5  13       38.90       39.58     13.03 o
   0   5  13        6.09       -4.91     10.72 o
  -1   6  13        0.12       14.39     12.07 o
   0   6  13        9.15       -0.87     10.55 o
  -1   7  13       10.13        9.87     12.04 o
   0   7  13       31.27       25.24     12.29 o
  -1   8  13       63.21       49.85     13.65 o
   0   8  13       73.15       81.88     15.35 o
  -1   9  13        0.10        3.42     11.61 o
   0   9  13        0.52       39.16     13.86 o
  -1  10  13      106.57       84.49     19.30 o
 
